# Supplementary material for: Rethinking the country-level percentage of population residing in urban area with a global harmonized urban definition
Source: iScience. 2024 May 27;27(6):110125. doi: 10.1016/j.isci.2024.110125 (PMC11186970; doi:10.1016/j.isci.2024.110125)
Supplement: Data S1. Tables S6–S8 [file mmc2.zip]

Archive with 3 entries (3 files):
- Table S6_Country level PPRUA estimation with GHS-POP and different configurations.xlsx
- Table S7_Country level PPRUA estimation with WorldPop_Cons and different configurations.xlsx
- Table S8_Country level PPRUA estimation with WorldPop_Uncons and different configurations.xlsx
