# Supplementary material for: Rethinking the country-level percentage of population residing in urban area with a global harmonized urban definition
Source: iScience. 2024 May 27;27(6):110125. doi: 10.1016/j.isci.2024.110125 (PMC11186970; doi:10.1016/j.isci.2024.110125)
Supplement: Data S1. Tables S6–S8 [file mmc2.zip › Table S6_Country level PPRUA estimation with GHS-POP and different configurations.xlsx]

## Sheet: Sheet1
Country	300	300	300	300	300	300	600	600	600	600	600	600	900	900	900	900	900	900	1200	1200	1200	1200	1200	1200	1500	1500	1500	1500	1500	1500
	1000	1500	2000	2500	5000	10000	1000	1500	2000	2500	5000	10000	1000	1500	2000	2500	5000	10000	1000	1500	2000	2500	5000	10000	1000	1500	2000	2500	5000	10000
AFG	0.881	0.864	0.849	0.835	0.788	0.725	0.815	0.798	0.782	0.769	0.718	0.654	0.765	0.742	0.727	0.713	0.663	0.605	0.717	0.7	0.68	0.669	0.619	0.562	0.674	0.674	0.649	0.635	0.59	0.534
AGO	0.78	0.771	0.764	0.759	0.747	0.735	0.757	0.75	0.745	0.742	0.732	0.72	0.743	0.735	0.732	0.729	0.72	0.708	0.729	0.725	0.721	0.718	0.71	0.698	0.715	0.715	0.711	0.708	0.7	0.688
ALB	0.691	0.678	0.668	0.659	0.631	0.597	0.622	0.614	0.607	0.6	0.586	0.565	0.591	0.581	0.576	0.571	0.56	0.539	0.564	0.557	0.552	0.549	0.534	0.504	0.54	0.54	0.533	0.529	0.517	0.491
AND	0.756	0.756	0.756	0.698	0.63	0.429	0.585	0.566	0.543	0.513	0.464	0.371	0.516	0.516	0.516	0.455	0.455	0.362	0.472	0.455	0.455	0.455	0.455	0.362	0.437	0.437	0.437	0.437	0.437	0.344
ARE	0.992	0.988	0.985	0.98	0.966	0.946	0.95	0.946	0.941	0.938	0.929	0.908	0.858	0.853	0.849	0.846	0.835	0.814	0.827	0.822	0.817	0.815	0.803	0.783	0.793	0.793	0.784	0.778	0.765	0.753
ARG	0.925	0.92	0.914	0.91	0.888	0.849	0.784	0.781	0.776	0.773	0.756	0.728	0.389	0.385	0.382	0.38	0.367	0.345	0.35	0.347	0.343	0.341	0.328	0.306	0.127	0.127	0.125	0.125	0.12	0.113
ARM	0.83	0.805	0.781	0.762	0.706	0.636	0.742	0.724	0.705	0.691	0.636	0.58	0.674	0.648	0.635	0.626	0.582	0.541	0.621	0.599	0.581	0.574	0.551	0.507	0.566	0.566	0.542	0.532	0.515	0.481
ATG	0.798	0.781	0.781	0.781	0.686	0.686	0.626	0.611	0.611	0.584	0.534	0.534	0.445	0.433	0.433	0.433	0.39	0.39	0.388	0.388	0.388	0.388	0.355	0.355	0.358	0.358	0.34	0.34	0.34	0.34
AUS	0.854	0.848	0.841	0.836	0.813	0.784	0.783	0.778	0.773	0.768	0.748	0.722	0.71	0.699	0.696	0.69	0.675	0.649	0.377	0.37	0.365	0.365	0.354	0.337	0.523	0.523	0.503	0.5	0.487	0.459
AUT	0.598	0.584	0.569	0.559	0.519	0.474	0.514	0.504	0.494	0.486	0.452	0.424	0.479	0.463	0.458	0.45	0.428	0.402	0.434	0.421	0.412	0.411	0.396	0.377	0.375	0.375	0.362	0.36	0.346	0.331
AZE	0.997	0.976	0.958	0.944	0.889	0.83	0.878	0.863	0.851	0.843	0.794	0.751	0.816	0.798	0.789	0.778	0.744	0.7	0.756	0.743	0.73	0.726	0.7	0.657	0.702	0.702	0.684	0.678	0.659	0.618
BDI	0.28	0.271	0.263	0.258	0.238	0.214	0.516	0.498	0.484	0.473	0.434	0.385	0.39	0.365	0.356	0.344	0.312	0.277	0.333	0.315	0.305	0.3	0.273	0.245	0.298	0.298	0.282	0.276	0.257	0.231
BEL	0.74	0.727	0.715	0.706	0.658	0.611	0.597	0.587	0.574	0.564	0.524	0.467	0.494	0.477	0.471	0.461	0.426	0.377	0.408	0.393	0.383	0.38	0.349	0.313	0.334	0.334	0.316	0.311	0.291	0.263
BEN	0.731	0.713	0.698	0.684	0.636	0.581	0.728	0.711	0.695	0.681	0.637	0.581	0.692	0.671	0.657	0.644	0.599	0.544	0.654	0.641	0.625	0.613	0.571	0.521	0.62	0.62	0.6	0.588	0.545	0.5
BFA	0.586	0.559	0.538	0.523	0.466	0.417	0.508	0.495	0.481	0.472	0.432	0.391	0.478	0.462	0.454	0.445	0.412	0.377	0.45	0.44	0.43	0.423	0.394	0.363	0.424	0.424	0.411	0.404	0.379	0.349
BGD	0.044	0.042	0.042	0.041	0.038	0.036	0.163	0.16	0.156	0.154	0.144	0.134	0.426	0.41	0.403	0.394	0.368	0.339	0.452	0.432	0.417	0.411	0.378	0.344	0.564	0.564	0.535	0.523	0.494	0.458
BGR	0.699	0.673	0.651	0.634	0.576	0.517	0.617	0.602	0.586	0.573	0.53	0.48	0.564	0.544	0.534	0.523	0.488	0.447	0.514	0.499	0.487	0.483	0.451	0.418	0.467	0.467	0.448	0.441	0.42	0.393
BHR	1.752	1.748	1.746	1.746	1.741	1.733	1.719	1.714	1.712	1.712	1.708	1.702	1.371	1.366	1.364	1.359	1.356	1.356	1.335	1.331	1.329	1.329	1.326	1.326	1.25	1.25	1.246	1.246	1.246	1.235
BHS	0.948	0.937	0.937	0.93	0.886	0.886	0.871	0.867	0.86	0.86	0.839	0.808	0.833	0.821	0.816	0.809	0.798	0.798	0.797	0.785	0.78	0.78	0.769	0.769	0.749	0.749	0.744	0.744	0.733	0.733
BIH	0.536	0.525	0.516	0.51	0.475	0.41	0.438	0.431	0.425	0.42	0.387	0.328	0.364	0.353	0.35	0.343	0.314	0.264	0.322	0.311	0.304	0.298	0.268	0.235	0.278	0.278	0.263	0.253	0.229	0.206
BLR	0.69	0.685	0.682	0.679	0.661	0.63	0.638	0.635	0.632	0.628	0.608	0.587	0.629	0.624	0.623	0.617	0.605	0.588	0.588	0.582	0.579	0.579	0.569	0.561	0.549	0.549	0.542	0.542	0.535	0.528
BLZ	0.63	0.588	0.575	0.569	0.533	0.494	0.546	0.53	0.521	0.515	0.504	0.468	0.504	0.486	0.477	0.477	0.477	0.444	0.475	0.464	0.455	0.449	0.449	0.359	0.415	0.415	0.397	0.385	0.385	0.234
BOL	0.766	0.755	0.749	0.743	0.719	0.688	0.733	0.727	0.721	0.717	0.694	0.666	0.712	0.704	0.7	0.695	0.674	0.646	0.691	0.686	0.681	0.676	0.657	0.631	0.67	0.67	0.664	0.658	0.643	0.616
BRA	0.839	0.831	0.824	0.818	0.79	0.747	0.807	0.8	0.794	0.788	0.762	0.721	0.78	0.77	0.764	0.759	0.735	0.697	0.75	0.743	0.735	0.731	0.708	0.671	0.684	0.684	0.675	0.668	0.647	0.614
BRB	0.899	0.887	0.867	0.867	0.856	0.836	0.794	0.78	0.773	0.765	0.74	0.74	0.657	0.648	0.641	0.624	0.624	0.59	0.587	0.567	0.56	0.56	0.542	0.489	0.496	0.496	0.489	0.489	0.463	0.444
BRN	0.809	0.804	0.804	0.799	0.768	0.699	0.696	0.685	0.681	0.676	0.627	0.592	0.604	0.584	0.575	0.566	0.537	0.491	0.511	0.493	0.48	0.48	0.453	0.41	0.438	0.438	0.422	0.417	0.374	0.358
BTN	0.243	0.215	0.201	0.187	0.141	0.117	0.159	0.151	0.132	0.123	0.104	0.083	0.138	0.126	0.118	0.11	0.106	0.08	0.116	0.109	0.101	0.101	0.093	0.078	0.097	0.097	0.089	0.086	0.079	0.073
BWA	0.753	0.74	0.724	0.715	0.671	0.599	0.647	0.642	0.628	0.623	0.588	0.54	0.551	0.537	0.527	0.523	0.498	0.462	0.455	0.441	0.43	0.426	0.405	0.378	0.372	0.372	0.352	0.348	0.333	0.314
CAF	0.754	0.716	0.686	0.661	0.589	0.513	0.696	0.667	0.643	0.623	0.562	0.5	0.66	0.629	0.609	0.594	0.531	0.482	0.617	0.599	0.577	0.566	0.507	0.461	0.578	0.578	0.554	0.539	0.487	0.439
CAN	0.901	0.892	0.885	0.878	0.856	0.825	0.773	0.768	0.762	0.757	0.739	0.716	0.662	0.654	0.651	0.646	0.633	0.61	0.596	0.586	0.581	0.58	0.564	0.546	0.515	0.515	0.501	0.498	0.483	0.462
CHE	1.475	1.458	1.444	1.428	1.373	1.298	1.133	1.118	1.102	1.088	1.042	0.965	0.636	0.614	0.602	0.588	0.546	0.49	0.543	0.525	0.51	0.502	0.463	0.413	0.472	0.472	0.449	0.437	0.407	0.366
CHL	0.838	0.832	0.827	0.823	0.808	0.785	0.598	0.596	0.594	0.593	0.584	0.574	0.521	0.519	0.519	0.518	0.514	0.508	0.554	0.552	0.55	0.549	0.544	0.537	0.061	0.061	0.06	0.06	0.059	0.057
CHN	0.847	0.831	0.818	0.808	0.772	0.729	0.739	0.723	0.708	0.696	0.655	0.606	0.683	0.66	0.648	0.636	0.597	0.551	0.634	0.618	0.602	0.594	0.558	0.516	0.59	0.59	0.57	0.559	0.527	0.488
CMR	0.761	0.746	0.738	0.729	0.697	0.668	0.713	0.703	0.695	0.689	0.665	0.639	0.692	0.68	0.674	0.669	0.647	0.626	0.67	0.663	0.655	0.651	0.632	0.615	0.65	0.65	0.64	0.636	0.62	0.602
COD	0.676	0.65	0.633	0.618	0.57	0.519	0.638	0.619	0.604	0.593	0.551	0.507	0.604	0.582	0.571	0.562	0.527	0.488	0.574	0.561	0.549	0.542	0.512	0.475	0.549	0.549	0.535	0.526	0.5	0.467
COG	2.745	2.735	2.729	2.724	2.704	2.68	2.71	2.702	2.697	2.691	2.675	2.652	2.69	2.68	2.674	2.672	2.658	2.639	2.663	2.658	2.652	2.651	2.638	2.618	2.645	2.645	2.639	2.637	2.623	2.605
COL	0.832	0.824	0.818	0.812	0.79	0.755	0.808	0.802	0.797	0.792	0.772	0.737	0.794	0.787	0.783	0.778	0.758	0.723	0.78	0.775	0.77	0.765	0.747	0.714	0.766	0.766	0.759	0.754	0.736	0.704
COM	1.01	0.989	0.97	0.952	0.836	0.747	0.95	0.926	0.906	0.885	0.764	0.663	0.902	0.867	0.853	0.834	0.688	0.63	0.865	0.834	0.81	0.796	0.645	0.628	0.798	0.798	0.765	0.744	0.632	0.603
CPV	0.884	0.863	0.863	0.846	0.783	0.712	0.814	0.794	0.787	0.778	0.709	0.652	0.751	0.726	0.722	0.714	0.65	0.588	0.728	0.705	0.701	0.693	0.631	0.555	0.67	0.67	0.66	0.652	0.601	0.525
CRI	0.77	0.757	0.751	0.744	0.719	0.68	0.706	0.698	0.693	0.687	0.666	0.624	0.673	0.663	0.657	0.653	0.638	0.603	0.641	0.632	0.624	0.622	0.606	0.568	0.605	0.605	0.594	0.591	0.575	0.547
CUB	0.892	0.878	0.868	0.859	0.82	0.77	0.853	0.841	0.834	0.826	0.788	0.742	0.824	0.808	0.801	0.794	0.76	0.713	0.794	0.784	0.773	0.766	0.736	0.686	0.76	0.76	0.746	0.738	0.712	0.661
CYM	1.069	1.069	1.069	1.069	1.069	0.963	0.891	0.891	0.891	0.891	0.819	0.819	0.707	0.707	0.707	0.585	0.585	0.585	0.539	0.512	0.512	0.512	0.374	0.374	0.485	0.485	0.485	0.485	0.347	0.347
CYP	0.785	0.767	0.757	0.748	0.705	0.68	0.705	0.691	0.683	0.672	0.62	0.598	0.644	0.627	0.623	0.614	0.585	0.565	0.586	0.576	0.569	0.567	0.543	0.524	0.538	0.538	0.521	0.518	0.505	0.489
CZE	0.637	0.618	0.604	0.59	0.536	0.475	0.53	0.52	0.509	0.499	0.46	0.405	0.462	0.445	0.439	0.431	0.399	0.35	0.4	0.388	0.378	0.375	0.347	0.306	0.343	0.343	0.327	0.321	0.3	0.266
DEU	0.754	0.735	0.719	0.704	0.652	0.591	0.654	0.64	0.627	0.616	0.566	0.509	0.571	0.55	0.541	0.531	0.489	0.436	0.492	0.473	0.46	0.456	0.42	0.373	0.413	0.413	0.388	0.381	0.355	0.315
DJI	0.959	0.949	0.946	0.94	0.925	0.9	0.94	0.934	0.927	0.923	0.9	0.879	0.92	0.91	0.905	0.902	0.883	0.868	0.908	0.901	0.896	0.892	0.875	0.86	0.888	0.888	0.882	0.878	0.868	0.853
DMA	0.605	0.551	0.473	0.473	0.365	0.365	0.535	0.498	0.416	0.416	0.276	0.276	0.458	0.402	0.374	0.374	0.255	0.255	0.426	0.37	0.342	0.342	0.24	0.24	0.351	0.351	0.323	0.286	0.24	0.24
DNK	0.711	0.696	0.682	0.67	0.622	0.569	0.582	0.575	0.562	0.554	0.508	0.464	0.471	0.456	0.452	0.441	0.413	0.392	0.378	0.362	0.359	0.359	0.338	0.309	0.292	0.292	0.279	0.277	0.264	0.24
DOM	0.907	0.898	0.89	0.884	0.858	0.821	0.849	0.843	0.837	0.831	0.806	0.772	0.817	0.808	0.802	0.794	0.772	0.74	0.789	0.783	0.774	0.768	0.747	0.717	0.763	0.763	0.754	0.746	0.728	0.7
DZA	0.823	0.812	0.801	0.792	0.752	0.692	0.763	0.753	0.742	0.734	0.694	0.636	0.725	0.713	0.704	0.695	0.661	0.605	0.693	0.685	0.673	0.666	0.633	0.584	0.66	0.66	0.645	0.636	0.607	0.561
ECU	0.806	0.797	0.789	0.784	0.758	0.727	0.764	0.758	0.751	0.744	0.722	0.688	0.739	0.731	0.725	0.719	0.699	0.666	0.718	0.713	0.706	0.701	0.683	0.65	0.696	0.696	0.687	0.682	0.665	0.631
EGY	0.971	0.969	0.968	0.966	0.961	0.953	0.929	0.926	0.923	0.92	0.907	0.886	0.899	0.894	0.891	0.887	0.871	0.843	0.874	0.87	0.865	0.862	0.843	0.809	0.851	0.851	0.844	0.839	0.819	0.782
ERI	0.766	0.736	0.709	0.692	0.636	0.585	0.692	0.67	0.652	0.645	0.601	0.554	0.66	0.637	0.628	0.623	0.587	0.543	0.62	0.605	0.595	0.592	0.563	0.528	0.59	0.59	0.577	0.575	0.546	0.517
ESP	0.832	0.821	0.812	0.803	0.767	0.723	0.774	0.764	0.755	0.747	0.712	0.667	0.729	0.715	0.708	0.7	0.668	0.629	0.69	0.68	0.67	0.664	0.636	0.6	0.652	0.652	0.638	0.63	0.607	0.574
EST	0.615	0.608	0.591	0.59	0.556	0.518	0.553	0.551	0.545	0.542	0.518	0.49	0.491	0.487	0.482	0.48	0.441	0.431	0.434	0.426	0.417	0.415	0.4	0.395	0.376	0.376	0.364	0.359	0.354	0.338
ETH	0.669	0.649	0.633	0.62	0.582	0.542	0.541	0.525	0.512	0.502	0.469	0.434	0.488	0.468	0.459	0.45	0.423	0.391	0.455	0.442	0.431	0.425	0.403	0.375	0.43	0.43	0.417	0.41	0.391	0.366
FIN	0.553	0.54	0.534	0.525	0.5	0.465	0.402	0.395	0.386	0.381	0.353	0.323	0.308	0.296	0.292	0.287	0.269	0.244	0.252	0.242	0.237	0.235	0.213	0.192	0.201	0.201	0.19	0.186	0.171	0.153
FJI	0.631	0.619	0.608	0.596	0.583	0.569	0.539	0.522	0.507	0.504	0.479	0.479	0.485	0.452	0.445	0.439	0.41	0.395	0.423	0.411	0.398	0.392	0.38	0.349	0.371	0.371	0.356	0.347	0.337	0.314
FRA	0.656	0.638	0.624	0.612	0.571	0.532	0.56	0.55	0.539	0.53	0.498	0.464	0.49	0.474	0.47	0.462	0.437	0.41	0.429	0.416	0.41	0.408	0.389	0.369	0.375	0.375	0.362	0.358	0.346	0.332
FRO	0.63	0.502	0.502	0.431	0.431	0.431	0.565	0.472	0.472	0.401	0.401	0.401	0.472	0.472	0.472	0.401	0.401	0.401	0.472	0.472	0.472	0.401	0.401	0.401	0.472	0.472	0.472	0.401	0.401	0.401
GAB	0.875	0.866	0.863	0.857	0.833	0.8	0.84	0.833	0.829	0.822	0.8	0.768	0.816	0.808	0.802	0.797	0.779	0.751	0.789	0.783	0.773	0.771	0.757	0.734	0.758	0.758	0.746	0.744	0.731	0.706
GBR	0.882	0.872	0.865	0.858	0.83	0.795	0.825	0.818	0.811	0.805	0.777	0.74	0.771	0.758	0.753	0.747	0.721	0.684	0.707	0.695	0.685	0.682	0.657	0.619	0.633	0.633	0.613	0.606	0.583	0.548
GEO	0.656	0.647	0.635	0.628	0.603	0.557	0.584	0.577	0.571	0.565	0.542	0.506	0.542	0.532	0.531	0.526	0.502	0.471	0.5	0.49	0.485	0.483	0.462	0.437	0.46	0.46	0.451	0.448	0.434	0.414
GHA	0.933	0.915	0.899	0.883	0.834	0.778	0.892	0.876	0.862	0.847	0.802	0.747	0.862	0.844	0.831	0.817	0.774	0.724	0.829	0.817	0.802	0.79	0.749	0.702	0.792	0.792	0.775	0.761	0.724	0.68
GIN	0.654	0.629	0.606	0.587	0.531	0.483	0.61	0.59	0.573	0.556	0.513	0.464	0.586	0.563	0.55	0.535	0.497	0.45	0.559	0.546	0.532	0.519	0.485	0.441	0.534	0.534	0.518	0.504	0.47	0.431
GMB	0.793	0.773	0.755	0.737	0.687	0.634	0.755	0.74	0.72	0.704	0.664	0.617	0.732	0.715	0.697	0.684	0.646	0.601	0.722	0.713	0.693	0.683	0.644	0.602	0.7	0.7	0.68	0.67	0.627	0.587
GNB	0.638	0.622	0.607	0.6	0.572	0.546	0.599	0.587	0.573	0.568	0.538	0.519	0.585	0.572	0.559	0.553	0.529	0.512	0.565	0.558	0.544	0.537	0.519	0.495	0.545	0.545	0.527	0.52	0.504	0.478
GNQ	0.948	0.946	0.945	0.941	0.93	0.919	0.934	0.931	0.929	0.929	0.918	0.904	0.925	0.922	0.921	0.921	0.907	0.893	0.912	0.909	0.908	0.908	0.894	0.874	0.897	0.897	0.896	0.896	0.882	0.867
GRC	0.744	0.731	0.717	0.707	0.688	0.662	0.691	0.682	0.673	0.666	0.646	0.623	0.659	0.649	0.645	0.64	0.62	0.601	0.628	0.621	0.615	0.613	0.6	0.582	0.603	0.603	0.594	0.591	0.581	0.566
GRD	0.879	0.857	0.842	0.822	0.785	0.726	0.507	0.494	0.494	0.432	0.432	0.34	0.399	0.387	0.387	0.367	0.367	0.316	0.37	0.358	0.358	0.338	0.338	0.198	0.334	0.334	0.334	0.314	0.314	0.174
GRL	1.391	1.231	1.231	1.231	0.723	0.723	1.055	0.929	0.929	0.929	0.467	0	0.912	0.857	0.857	0.738	0.467	0	0.514	0.442	0.363	0.363	0.363	0	0.442	0.442	0.363	0.363	0.363	0
GTM	0.764	0.746	0.733	0.723	0.684	0.641	0.662	0.649	0.638	0.628	0.596	0.553	0.616	0.599	0.592	0.583	0.553	0.506	0.576	0.565	0.556	0.548	0.52	0.474	0.543	0.543	0.53	0.521	0.495	0.449
GUM	0.894	0.879	0.868	0.868	0.851	0.774	0.703	0.703	0.703	0.688	0.614	0.582	0.522	0.506	0.506	0.492	0.428	0.283	0.463	0.432	0.413	0.399	0.283	0.101	0.309	0.309	0.28	0.239	0.15	0.078
GUY	0.774	0.755	0.736	0.722	0.68	0.593	0.681	0.666	0.651	0.631	0.589	0.503	0.618	0.597	0.581	0.57	0.512	0.417	0.566	0.555	0.529	0.523	0.464	0.405	0.531	0.531	0.496	0.49	0.439	0.393
HKG	0.869	0.869	0.869	0.869	0.869	0.869	1.292	1.292	1.292	1.292	1.292	1.292	1.289	1.288	1.288	1.288	1.287	1.284	1.282	1.282	1.281	1.281	1.281	1.276	1.277	1.277	1.276	1.276	1.274	1.27
HND	0.667	0.642	0.62	0.608	0.566	0.521	0.605	0.59	0.575	0.567	0.534	0.494	0.577	0.556	0.547	0.541	0.511	0.479	0.545	0.536	0.524	0.517	0.491	0.466	0.52	0.52	0.506	0.498	0.476	0.452
HRV	0.558	0.541	0.532	0.525	0.491	0.458	0.48	0.474	0.47	0.466	0.437	0.406	0.444	0.43	0.428	0.419	0.403	0.375	0.393	0.381	0.376	0.375	0.359	0.338	0.347	0.347	0.337	0.333	0.322	0.304
HTI	0.819	0.802	0.791	0.781	0.742	0.698	0.682	0.666	0.655	0.644	0.608	0.573	0.616	0.594	0.585	0.576	0.545	0.506	0.57	0.553	0.54	0.536	0.512	0.479	0.532	0.532	0.515	0.509	0.491	0.461
HUN	0.7	0.675	0.651	0.634	0.577	0.514	0.569	0.559	0.549	0.54	0.501	0.451	0.486	0.472	0.47	0.461	0.433	0.396	0.413	0.401	0.396	0.395	0.375	0.344	0.35	0.35	0.337	0.336	0.324	0.293
IDN	0.895	0.884	0.875	0.868	0.844	0.822	0.799	0.788	0.779	0.771	0.746	0.719	0.738	0.723	0.716	0.707	0.682	0.655	0.692	0.68	0.67	0.663	0.639	0.613	0.652	0.652	0.637	0.628	0.606	0.58
IMN	0.759	0.746	0.726	0.694	0.648	0.471	0.648	0.633	0.611	0.611	0.578	0.424	0.558	0.543	0.519	0.519	0.484	0.34	0.475	0.475	0.43	0.43	0.314	0.314	0.404	0.404	0.314	0.314	0.198	0.198
IND	0.989	0.97	0.954	0.94	0.895	0.857	0.86	0.839	0.822	0.807	0.757	0.714	0.739	0.71	0.695	0.679	0.629	0.584	0.663	0.642	0.621	0.609	0.56	0.517	0.586	0.586	0.56	0.544	0.5	0.459
IRL	0.583	0.572	0.566	0.558	0.53	0.471	0.514	0.509	0.505	0.501	0.477	0.434	0.464	0.454	0.451	0.446	0.423	0.389	0.403	0.392	0.384	0.381	0.358	0.32	0.344	0.344	0.328	0.322	0.295	0.263
IRN	0.895	0.881	0.869	0.859	0.825	0.787	0.86	0.848	0.838	0.828	0.797	0.761	0.832	0.817	0.809	0.8	0.772	0.736	0.804	0.795	0.784	0.777	0.75	0.718	0.775	0.775	0.762	0.753	0.729	0.699
IRQ	0.861	0.856	0.851	0.847	0.834	0.819	0.837	0.832	0.827	0.824	0.812	0.796	0.811	0.804	0.801	0.798	0.787	0.771	0.788	0.782	0.778	0.776	0.765	0.749	0.764	0.764	0.758	0.755	0.746	0.727
ISL	0.789	0.778	0.773	0.766	0.766	0.703	0.67	0.662	0.662	0.662	0.605	0.576	0.567	0.548	0.542	0.528	0.514	0.49	0.44	0.409	0.388	0.388	0.378	0.334	0.308	0.308	0.276	0.269	0.186	0.126
ISR	1.149	1.144	1.14	1.136	1.124	1.112	1.098	1.095	1.09	1.086	1.075	1.059	1.065	1.059	1.056	1.053	1.041	1.023	1.019	1.014	1.011	1.009	0.997	0.972	0.985	0.985	0.98	0.977	0.965	0.938
ITA	0.719	0.698	0.68	0.665	0.608	0.538	0.668	0.651	0.635	0.622	0.569	0.5	0.67	0.646	0.633	0.622	0.573	0.511	0.615	0.598	0.58	0.571	0.527	0.468	0.559	0.559	0.535	0.521	0.484	0.432
JAM	0.752	0.743	0.737	0.73	0.707	0.679	0.67	0.664	0.662	0.656	0.632	0.601	0.63	0.622	0.618	0.616	0.59	0.566	0.593	0.586	0.579	0.573	0.557	0.528	0.556	0.556	0.545	0.539	0.524	0.492
JOR	0.945	0.94	0.937	0.933	0.918	0.894	0.912	0.908	0.904	0.899	0.884	0.852	0.889	0.884	0.88	0.877	0.861	0.827	0.869	0.865	0.859	0.855	0.84	0.809	0.85	0.85	0.843	0.839	0.825	0.794
JPN	0.931	0.927	0.923	0.92	0.909	0.894	0.871	0.867	0.863	0.859	0.846	0.829	0.819	0.812	0.809	0.805	0.792	0.774	0.771	0.763	0.758	0.757	0.744	0.726	0.72	0.72	0.71	0.707	0.696	0.681
KAZ	1.025	1.013	1.002	0.992	0.954	0.905	0.928	0.92	0.912	0.904	0.874	0.833	0.853	0.841	0.837	0.829	0.808	0.774	0.785	0.774	0.768	0.766	0.746	0.715	0.529	0.529	0.516	0.513	0.497	0.471
KEN	0.967	0.957	0.95	0.944	0.922	0.895	0.602	0.592	0.584	0.576	0.551	0.52	0.436	0.424	0.418	0.411	0.389	0.363	0.377	0.367	0.361	0.357	0.339	0.312	0.346	0.346	0.337	0.331	0.317	0.295
KGZ	0.6	0.582	0.57	0.558	0.516	0.469	0.542	0.53	0.52	0.514	0.478	0.444	0.497	0.481	0.477	0.469	0.438	0.405	0.44	0.426	0.418	0.415	0.387	0.367	0.413	0.413	0.398	0.395	0.373	0.357
KHM	0.504	0.473	0.444	0.427	0.353	0.29	0.508	0.48	0.456	0.44	0.378	0.321	0.427	0.391	0.379	0.364	0.317	0.269	0.371	0.347	0.33	0.321	0.28	0.241	0.324	0.324	0.302	0.289	0.258	0.227
KIR	2.073	2.073	2.073	1.192	0	0	1.629	1.629	0.881	0	0	0	1.254	0.747	0	0	0	0	0.747	0.747	0	0	0	0	0.747	0.747	0	0	0	0
KOR	0.923	0.92	0.917	0.915	0.906	0.895	0.885	0.883	0.88	0.878	0.869	0.857	0.859	0.854	0.852	0.849	0.841	0.83	0.835	0.831	0.827	0.825	0.817	0.806	0.812	0.812	0.807	0.804	0.797	0.786
KWT	0.971	0.97	0.969	0.967	0.963	0.956	0.958	0.957	0.955	0.953	0.95	0.945	0.946	0.944	0.943	0.941	0.934	0.929	0.933	0.93	0.93	0.93	0.925	0.92	0.916	0.916	0.915	0.915	0.91	0.906
LAO	0.489	0.422	0.375	0.343	0.256	0.209	0.347	0.298	0.263	0.243	0.191	0.158	0.28	0.221	0.201	0.184	0.146	0.122	0.218	0.186	0.16	0.151	0.123	0.104	0.165	0.165	0.135	0.123	0.1	0.085
LBN	0.944	0.936	0.927	0.919	0.885	0.857	0.842	0.831	0.82	0.811	0.771	0.71	0.779	0.762	0.754	0.741	0.703	0.644	0.723	0.712	0.699	0.691	0.657	0.601	0.679	0.679	0.664	0.652	0.62	0.563
LBR	0.712	0.682	0.66	0.64	0.573	0.544	0.673	0.648	0.632	0.61	0.557	0.525	0.648	0.62	0.606	0.587	0.541	0.511	0.619	0.601	0.587	0.571	0.529	0.505	0.589	0.589	0.572	0.557	0.517	0.494
LBY	0.762	0.754	0.747	0.739	0.718	0.681	0.674	0.67	0.664	0.658	0.637	0.601	0.607	0.598	0.595	0.591	0.572	0.542	0.541	0.532	0.526	0.524	0.507	0.485	0.464	0.464	0.451	0.446	0.432	0.404
LCA	0.824	0.803	0.77	0.757	0.664	0.591	0.64	0.625	0.606	0.606	0.553	0.406	0.57	0.527	0.527	0.514	0.417	0.347	0.496	0.48	0.471	0.457	0.393	0.323	0.465	0.465	0.456	0.428	0.385	0.315
LKA	0.865	0.857	0.849	0.843	0.824	0.806	0.656	0.643	0.631	0.621	0.598	0.573	0.54	0.52	0.514	0.505	0.482	0.457	0.466	0.449	0.438	0.435	0.415	0.391	0.402	0.402	0.383	0.377	0.361	0.343
LSO	0.241	0.211	0.197	0.186	0.142	0.113	0.148	0.136	0.126	0.119	0.1	0.088	0.112	0.1	0.097	0.092	0.081	0.072	0.092	0.082	0.076	0.076	0.067	0.049	0.07	0.07	0.064	0.063	0.054	0.039
LTU	0.518	0.512	0.507	0.503	0.472	0.443	0.446	0.441	0.434	0.424	0.407	0.372	0.411	0.401	0.399	0.393	0.374	0.339	0.344	0.332	0.328	0.326	0.303	0.286	0.286	0.286	0.275	0.271	0.258	0.255
LUX	0.449	0.417	0.393	0.375	0.341	0.283	0.433	0.413	0.4	0.397	0.359	0.315	0.407	0.384	0.378	0.368	0.345	0.319	0.358	0.34	0.326	0.322	0.293	0.233	0.307	0.307	0.277	0.267	0.25	0.207
LVA	0.539	0.531	0.525	0.525	0.497	0.474	0.467	0.466	0.456	0.45	0.425	0.401	0.407	0.401	0.394	0.389	0.372	0.354	0.357	0.348	0.344	0.342	0.325	0.316	0.312	0.312	0.303	0.3	0.298	0.289
MAR	0.844	0.821	0.803	0.789	0.737	0.675	0.794	0.774	0.758	0.745	0.702	0.645	0.765	0.741	0.728	0.718	0.68	0.628	0.733	0.717	0.702	0.694	0.661	0.61	0.699	0.699	0.681	0.671	0.639	0.595
MDA	0.656	0.63	0.599	0.582	0.499	0.417	0.5	0.488	0.475	0.463	0.425	0.36	0.406	0.392	0.387	0.379	0.347	0.294	0.351	0.337	0.329	0.327	0.294	0.271	0.293	0.293	0.276	0.273	0.259	0.23
MDG	0.525	0.486	0.459	0.439	0.374	0.322	0.444	0.416	0.394	0.378	0.329	0.285	0.409	0.379	0.361	0.346	0.304	0.265	0.375	0.358	0.338	0.326	0.288	0.25	0.344	0.344	0.322	0.308	0.276	0.243
MEX	0.863	0.847	0.833	0.822	0.781	0.735	0.814	0.801	0.79	0.78	0.741	0.701	0.779	0.764	0.755	0.747	0.712	0.675	0.742	0.731	0.72	0.713	0.682	0.648	0.697	0.697	0.683	0.673	0.647	0.615
MKD	0.766	0.744	0.733	0.72	0.684	0.637	0.69	0.677	0.667	0.658	0.634	0.589	0.641	0.627	0.616	0.61	0.578	0.534	0.594	0.588	0.576	0.573	0.539	0.491	0.55	0.55	0.53	0.525	0.503	0.457
MLI	0.644	0.601	0.565	0.537	0.453	0.394	0.589	0.557	0.525	0.504	0.433	0.376	0.562	0.526	0.499	0.48	0.416	0.366	0.526	0.503	0.475	0.459	0.401	0.356	0.487	0.487	0.457	0.44	0.387	0.344
MLT	1.009	1.009	1.009	1.003	1.003	0.982	0.966	0.966	0.962	0.957	0.949	0.929	0.93	0.925	0.921	0.916	0.902	0.846	0.891	0.888	0.884	0.879	0.865	0.813	0.844	0.844	0.836	0.827	0.818	0.757
MMR	0.797	0.76	0.731	0.706	0.635	0.574	0.728	0.697	0.672	0.651	0.59	0.541	0.692	0.656	0.635	0.617	0.566	0.519	0.651	0.628	0.603	0.588	0.545	0.502	0.611	0.611	0.583	0.566	0.528	0.489
MNE	0.865	0.851	0.851	0.832	0.79	0.727	0.764	0.759	0.747	0.743	0.703	0.622	0.701	0.692	0.687	0.683	0.641	0.557	0.654	0.64	0.629	0.629	0.582	0.532	0.573	0.573	0.556	0.549	0.499	0.468
MNG	0.806	0.78	0.757	0.738	0.682	0.655	0.744	0.728	0.709	0.695	0.655	0.635	0.703	0.684	0.673	0.659	0.625	0.603	0.666	0.656	0.644	0.632	0.602	0.585	0.628	0.628	0.612	0.599	0.579	0.563
MOZ	0.556	0.535	0.517	0.505	0.462	0.421	0.491	0.478	0.467	0.458	0.429	0.395	0.459	0.443	0.436	0.429	0.406	0.376	0.43	0.419	0.411	0.407	0.388	0.36	0.402	0.402	0.392	0.387	0.37	0.347
MRT	0.61	0.581	0.563	0.548	0.505	0.462	0.6	0.581	0.57	0.557	0.52	0.48	0.576	0.553	0.542	0.53	0.499	0.466	0.548	0.534	0.524	0.515	0.488	0.451	0.517	0.517	0.503	0.492	0.471	0.436
MUS	0.945	0.936	0.924	0.915	0.873	0.847	0.882	0.868	0.853	0.841	0.802	0.728	0.827	0.805	0.791	0.779	0.728	0.66	0.776	0.751	0.73	0.718	0.681	0.624	0.717	0.717	0.689	0.675	0.629	0.575
MWI	0.679	0.649	0.623	0.604	0.543	0.486	0.397	0.363	0.335	0.312	0.258	0.218	0.297	0.255	0.24	0.225	0.189	0.166	0.242	0.218	0.201	0.194	0.169	0.154	0.201	0.201	0.18	0.171	0.154	0.145
MYS	0.797	0.788	0.78	0.772	0.751	0.724	0.793	0.786	0.779	0.772	0.752	0.726	0.755	0.743	0.738	0.733	0.713	0.686	0.72	0.71	0.703	0.699	0.68	0.654	0.681	0.681	0.67	0.664	0.647	0.624
NAM	0.482	0.474	0.465	0.462	0.443	0.398	0.429	0.422	0.415	0.411	0.392	0.368	0.401	0.392	0.388	0.383	0.363	0.343	0.372	0.364	0.357	0.357	0.338	0.32	0.339	0.339	0.329	0.327	0.311	0.3
NCL	0.758	0.752	0.733	0.733	0.71	0.689	0.682	0.67	0.657	0.657	0.615	0.615	0.626	0.617	0.61	0.6	0.59	0.59	0.568	0.563	0.549	0.539	0.529	0.529	0.553	0.553	0.538	0.529	0.519	0.519
NER	0.637	0.591	0.559	0.532	0.448	0.375	0.583	0.551	0.525	0.503	0.429	0.366	0.555	0.519	0.499	0.48	0.414	0.354	0.519	0.498	0.475	0.46	0.401	0.345	0.491	0.491	0.466	0.448	0.396	0.343
NGA	0.861	0.847	0.835	0.824	0.782	0.733	0.804	0.791	0.779	0.768	0.728	0.678	0.771	0.756	0.745	0.734	0.696	0.649	0.741	0.731	0.718	0.708	0.673	0.627	0.71	0.71	0.694	0.683	0.65	0.605
NIC	0.693	0.679	0.669	0.664	0.633	0.587	0.65	0.642	0.635	0.625	0.599	0.566	0.626	0.618	0.611	0.604	0.58	0.547	0.603	0.598	0.59	0.584	0.559	0.526	0.584	0.584	0.575	0.567	0.544	0.508
NLD	0.803	0.795	0.787	0.778	0.747	0.703	0.73	0.724	0.715	0.708	0.679	0.629	0.675	0.664	0.659	0.653	0.625	0.574	0.608	0.596	0.587	0.584	0.556	0.512	0.533	0.533	0.513	0.508	0.483	0.441
NOR	0.685	0.66	0.645	0.629	0.582	0.53	0.528	0.518	0.507	0.491	0.459	0.422	0.43	0.414	0.408	0.399	0.373	0.337	0.349	0.333	0.323	0.319	0.302	0.269	0.278	0.278	0.261	0.257	0.237	0.208
NPL	0.324	0.308	0.297	0.288	0.261	0.238	0.388	0.374	0.362	0.353	0.32	0.28	0.36	0.339	0.33	0.319	0.281	0.239	0.337	0.322	0.308	0.3	0.263	0.221	0.325	0.325	0.305	0.294	0.259	0.223
NZL	0.798	0.789	0.782	0.776	0.745	0.718	0.73	0.724	0.718	0.712	0.695	0.66	0.652	0.641	0.636	0.629	0.616	0.582	0	0	0	0	0	0	0.48	0.48	0.463	0.46	0.444	0.417
OMN	0.793	0.782	0.771	0.761	0.728	0.696	0.703	0.691	0.683	0.677	0.655	0.603	0.641	0.625	0.619	0.61	0.575	0.527	0.595	0.581	0.571	0.568	0.534	0.488	0.543	0.543	0.526	0.519	0.492	0.451
PAK	0.834	0.822	0.811	0.801	0.759	0.717	0.745	0.731	0.716	0.701	0.648	0.598	0.685	0.666	0.653	0.639	0.586	0.541	0.647	0.634	0.619	0.606	0.557	0.516	0.615	0.615	0.596	0.581	0.537	0.499
PAN	0.737	0.721	0.709	0.703	0.672	0.652	0.684	0.671	0.663	0.656	0.634	0.613	0.652	0.637	0.63	0.627	0.605	0.588	0.628	0.618	0.609	0.606	0.589	0.573	0.599	0.599	0.589	0.584	0.568	0.546
PER	0.769	0.757	0.747	0.739	0.718	0.691	0.738	0.729	0.721	0.716	0.696	0.668	0.721	0.71	0.704	0.7	0.681	0.654	0.704	0.698	0.691	0.686	0.669	0.643	0.686	0.686	0.678	0.673	0.657	0.632
PHL	0.921	0.9	0.885	0.873	0.833	0.792	0.811	0.788	0.769	0.754	0.705	0.659	0.741	0.708	0.691	0.675	0.628	0.583	0.681	0.657	0.635	0.623	0.578	0.537	0.625	0.625	0.596	0.579	0.54	0.501
PLW	0	0	0	0	0	0	0	0	0	0	0	0	0	0	0	0	0	0	0	0	0	0	0	0	0	0	0	0	0	0
PNG	0.567	0.527	0.498	0.476	0.415	0.357	0.427	0.398	0.376	0.361	0.31	0.264	0.373	0.336	0.322	0.305	0.261	0.227	0.326	0.303	0.283	0.272	0.238	0.212	0.28	0.28	0.256	0.243	0.213	0.187
POL	0.599	0.589	0.58	0.573	0.547	0.516	0.522	0.516	0.51	0.504	0.486	0.455	0.457	0.448	0.445	0.44	0.422	0.395	0.408	0.4	0.395	0.392	0.376	0.351	0.36	0.36	0.349	0.345	0.332	0.307
PRI	0.804	0.789	0.778	0.771	0.75	0.685	0.641	0.625	0.614	0.606	0.561	0.5	0.543	0.518	0.508	0.499	0.452	0.411	0.466	0.444	0.429	0.421	0.375	0.333	0.393	0.393	0.364	0.35	0.317	0.283
PRT	0.711	0.696	0.684	0.674	0.644	0.611	0.606	0.599	0.591	0.583	0.559	0.524	0.547	0.534	0.529	0.522	0.504	0.46	0.498	0.487	0.479	0.474	0.455	0.427	0.454	0.454	0.44	0.434	0.416	0.391
PRY	0.289	0.282	0.276	0.268	0.243	0.201	0.258	0.254	0.249	0.241	0.224	0.186	0.241	0.233	0.23	0.224	0.208	0.17	0.437	0.43	0.424	0.422	0.401	0.372	0.404	0.404	0.396	0.393	0.376	0.349
PSE	1.01	1.01	1.01	1.01	1.01	1.01	0.986	0.985	0.985	0.985	0.983	0.983	0.975	0.972	0.972	0.972	0.972	0.972	0.962	0.961	0.96	0.96	0.96	0.96	0.945	0.945	0.944	0.944	0.941	0.936
PYF	0.951	0.945	0.905	0.905	0.83	0.83	0.828	0.814	0.783	0.783	0.767	0.627	0.761	0.722	0.712	0.712	0.626	0.588	0.68	0.651	0.641	0.641	0.592	0.508	0.58	0.58	0.532	0.519	0.519	0.482
QAT	0.94	0.937	0.933	0.933	0.919	0.907	0.908	0.905	0.9	0.897	0.881	0.867	0.883	0.877	0.876	0.874	0.86	0.848	0.857	0.853	0.851	0.849	0.839	0.825	0.831	0.831	0.825	0.82	0.815	0.801
ROU	0.587	0.563	0.544	0.527	0.484	0.446	0.492	0.483	0.472	0.463	0.438	0.408	0.443	0.431	0.428	0.422	0.405	0.384	0.41	0.402	0.397	0.395	0.381	0.365	0.379	0.379	0.371	0.368	0.359	0.342
RUS	0.791	0.783	0.777	0.77	0.744	0.696	0.715	0.709	0.703	0.698	0.675	0.632	0.652	0.643	0.64	0.635	0.614	0.579	0.594	0.585	0.58	0.578	0.557	0.53	0.539	0.539	0.527	0.523	0.508	0.484
RWA	0.051	0.049	0.046	0.045	0.038	0.034	0.501	0.484	0.468	0.456	0.408	0.361	0.388	0.357	0.346	0.331	0.294	0.25	0.317	0.293	0.279	0.275	0.237	0.208	0.263	0.263	0.242	0.234	0.205	0.18
SAU	0.871	0.866	0.861	0.858	0.842	0.822	0.834	0.83	0.826	0.824	0.808	0.79	0.806	0.8	0.796	0.793	0.781	0.763	0.781	0.776	0.771	0.769	0.758	0.74	0.754	0.754	0.747	0.743	0.734	0.717
SDN	0.824	0.804	0.786	0.772	0.718	0.653	0.777	0.76	0.745	0.733	0.683	0.622	0.748	0.727	0.715	0.705	0.659	0.603	0.716	0.703	0.69	0.68	0.638	0.587	0.685	0.685	0.668	0.657	0.619	0.572
SEN	0.808	0.788	0.767	0.753	0.709	0.659	0.766	0.747	0.732	0.721	0.683	0.633	0.739	0.717	0.706	0.695	0.66	0.614	0.707	0.693	0.68	0.67	0.638	0.598	0.682	0.682	0.667	0.656	0.626	0.587
SGP	1.351	1.351	1.351	1.351	1.351	1.351	1.015	1.015	1.015	1.015	1.015	1.015	1.013	1.013	1.013	1.013	1.013	1.013	1.011	1.011	1.011	1.011	1.011	1.011	1.01	1.01	1.01	1.01	1.01	1.01
SLB	0.321	0.292	0.275	0.27	0.254	0.241	0.272	0.257	0.254	0.254	0.248	0.235	0.255	0.242	0.239	0.239	0.239	0.226	0.227	0.219	0.211	0.211	0.205	0.195	0.213	0.213	0.206	0.206	0.2	0.19
SLE	0.692	0.658	0.639	0.623	0.571	0.526	0.649	0.623	0.608	0.595	0.551	0.513	0.625	0.598	0.586	0.575	0.538	0.502	0.6	0.585	0.571	0.561	0.527	0.491	0.574	0.574	0.559	0.549	0.516	0.482
SLV	0.776	0.762	0.753	0.742	0.704	0.657	0.723	0.711	0.7	0.693	0.655	0.616	0.688	0.675	0.666	0.657	0.62	0.585	0.654	0.646	0.635	0.626	0.595	0.56	0.627	0.627	0.614	0.603	0.576	0.539
SOM	0.921	0.907	0.896	0.888	0.856	0.816	0.9	0.887	0.877	0.87	0.839	0.801	0.888	0.874	0.864	0.859	0.831	0.794	0.871	0.863	0.851	0.845	0.82	0.788	0.854	0.854	0.842	0.835	0.814	0.782
SRB	0.697	0.681	0.668	0.656	0.617	0.572	0.616	0.61	0.599	0.591	0.56	0.531	0.563	0.552	0.546	0.538	0.517	0.491	0.507	0.498	0.492	0.49	0.472	0.442	0.467	0.467	0.457	0.454	0.442	0.416
SSD	0.652	0.634	0.619	0.607	0.561	0.5	0.589	0.573	0.56	0.549	0.506	0.454	0.562	0.543	0.533	0.52	0.484	0.433	0.53	0.517	0.506	0.497	0.46	0.416	0.501	0.501	0.487	0.477	0.442	0.399
SUR	0.78	0.756	0.743	0.732	0.69	0.636	0.65	0.635	0.635	0.624	0.58	0.529	0.589	0.569	0.566	0.566	0.533	0.466	0.53	0.516	0.508	0.501	0.472	0.421	0.454	0.454	0.444	0.425	0.395	0.365
SVK	0.537	0.495	0.466	0.446	0.391	0.332	0.427	0.406	0.392	0.382	0.344	0.306	0.376	0.353	0.347	0.339	0.315	0.276	0.324	0.309	0.302	0.298	0.274	0.245	0.309	0.309	0.296	0.292	0.275	0.242
SVN	0.529	0.511	0.498	0.484	0.437	0.374	0.427	0.413	0.399	0.391	0.356	0.304	0.377	0.356	0.348	0.34	0.304	0.27	0.324	0.312	0.301	0.299	0.266	0.233	0.277	0.277	0.262	0.254	0.222	0.195
SWE	0.687	0.674	0.664	0.655	0.616	0.563	0.563	0.555	0.547	0.54	0.505	0.459	0.461	0.449	0.445	0.433	0.408	0.37	0.384	0.371	0.366	0.363	0.339	0.308	0.309	0.309	0.293	0.289	0.274	0.246
SYR	0.827	0.81	0.796	0.782	0.736	0.678	0.772	0.758	0.745	0.733	0.688	0.637	0.739	0.722	0.712	0.701	0.66	0.613	0.705	0.693	0.679	0.67	0.633	0.593	0.673	0.673	0.656	0.644	0.614	0.578
TCD	0.652	0.616	0.594	0.576	0.522	0.473	0.579	0.557	0.539	0.527	0.489	0.448	0.543	0.517	0.506	0.495	0.465	0.433	0.509	0.495	0.482	0.475	0.453	0.42	0.482	0.482	0.467	0.458	0.44	0.412
TGO	0.49	0.47	0.456	0.445	0.405	0.361	0.444	0.428	0.417	0.408	0.369	0.332	0.42	0.403	0.391	0.383	0.353	0.319	0.394	0.384	0.368	0.359	0.334	0.303	0.368	0.368	0.351	0.341	0.318	0.291
THA	0.67	0.641	0.619	0.603	0.564	0.531	0.564	0.542	0.527	0.516	0.485	0.456	0.515	0.489	0.479	0.47	0.445	0.422	0.472	0.456	0.443	0.438	0.418	0.397	0.433	0.433	0.416	0.409	0.393	0.373
TJK	0.876	0.861	0.849	0.837	0.794	0.719	0.756	0.744	0.731	0.719	0.664	0.583	0.678	0.659	0.649	0.636	0.586	0.501	0.617	0.602	0.585	0.577	0.527	0.455	0.548	0.548	0.523	0.51	0.47	0.41
TKM	0.804	0.786	0.767	0.751	0.681	0.603	0.706	0.693	0.675	0.659	0.601	0.537	0.624	0.603	0.596	0.583	0.53	0.466	0.547	0.528	0.511	0.507	0.463	0.408	0.469	0.469	0.439	0.432	0.401	0.365
TLS	0.564	0.53	0.512	0.493	0.44	0.405	0.415	0.4	0.383	0.369	0.348	0.322	0.38	0.361	0.351	0.344	0.332	0.281	0.344	0.334	0.325	0.323	0.316	0.278	0.316	0.316	0.305	0.302	0.288	0.269
TON	0.764	0.746	0.722	0.722	0.686	0.686	0.678	0.661	0.661	0.661	0.661	0.661	0.617	0.617	0.617	0.617	0.617	0.617	0.564	0.564	0.564	0.564	0.564	0.492	0.546	0.546	0.546	0.546	0.546	0.474
TTO	0.884	0.874	0.873	0.865	0.851	0.825	0.793	0.786	0.78	0.775	0.751	0.719	0.74	0.733	0.727	0.719	0.691	0.661	0.665	0.652	0.643	0.637	0.607	0.572	0.601	0.601	0.584	0.575	0.555	0.519
TUN	0.737	0.729	0.721	0.714	0.689	0.655	0.693	0.685	0.679	0.673	0.652	0.614	0.662	0.653	0.648	0.643	0.623	0.581	0.627	0.62	0.613	0.608	0.59	0.553	0.592	0.592	0.582	0.576	0.559	0.527
TUR	0.889	0.877	0.867	0.861	0.839	0.814	0.84	0.831	0.823	0.817	0.797	0.773	0.813	0.802	0.797	0.791	0.773	0.75	0.788	0.781	0.774	0.77	0.754	0.732	0.763	0.763	0.754	0.748	0.734	0.713
TZA	0.598	0.574	0.554	0.536	0.473	0.415	0.494	0.479	0.464	0.452	0.406	0.357	0.444	0.424	0.416	0.406	0.37	0.332	0.402	0.389	0.377	0.371	0.342	0.309	0.367	0.367	0.352	0.344	0.32	0.291
UGA	0.941	0.924	0.911	0.9	0.871	0.839	0.362	0.348	0.337	0.327	0.302	0.275	0.281	0.266	0.261	0.254	0.236	0.217	0.247	0.238	0.232	0.23	0.216	0.201	0.22	0.22	0.211	0.208	0.198	0.187
UKR	0.742	0.733	0.726	0.72	0.694	0.655	0.669	0.665	0.66	0.656	0.635	0.602	0.615	0.608	0.605	0.601	0.583	0.554	0.568	0.561	0.556	0.554	0.539	0.513	0.52	0.52	0.51	0.506	0.494	0.472
URY	0.816	0.808	0.799	0.795	0.774	0.739	0.769	0.76	0.754	0.751	0.737	0.695	0.118	0.114	0.112	0.112	0.107	0.103	0.166	0.162	0.157	0.157	0.153	0.143	0	0	0	0	0	0
USA	0.722	0.713	0.706	0.701	0.679	0.652	0.609	0.602	0.596	0.59	0.569	0.544	0.507	0.494	0.489	0.482	0.462	0.438	0.41	0.395	0.388	0.385	0.364	0.342	0.327	0.327	0.309	0.305	0.289	0.269
UZB	0.756	0.744	0.734	0.724	0.684	0.636	0.663	0.651	0.64	0.628	0.583	0.535	0.583	0.563	0.554	0.544	0.502	0.46	0.506	0.489	0.473	0.469	0.435	0.398	0.534	0.534	0.508	0.501	0.481	0.448
VCT	0.828	0.783	0.763	0.736	0.547	0.477	0.654	0.627	0.607	0.534	0.413	0.413	0.564	0.541	0.541	0.468	0.354	0.275	0.474	0.474	0.457	0.407	0.321	0.264	0.431	0.431	0.414	0.364	0.305	0.248
VEN	0.952	0.943	0.938	0.933	0.916	0.885	0.921	0.914	0.909	0.904	0.887	0.853	0.896	0.887	0.882	0.876	0.859	0.828	0.869	0.863	0.857	0.852	0.835	0.805	0.843	0.843	0.835	0.829	0.811	0.782
VIR	0.674	0.674	0.634	0.634	0.562	0.236	0.348	0.348	0.306	0.306	0.129	0	0.09	0.043	0	0	0	0	0	0	0	0	0	0	0	0	0	0	0	0
VNM	0.904	0.895	0.888	0.882	0.863	0.843	0.74	0.73	0.721	0.714	0.69	0.661	0.66	0.643	0.635	0.626	0.599	0.565	0.604	0.591	0.579	0.572	0.542	0.506	0.557	0.557	0.539	0.529	0.501	0.463
VUT	0.408	0.396	0.39	0.379	0.361	0.361	0.339	0.333	0.333	0.333	0.32	0.32	0.312	0.306	0.306	0.297	0.268	0.233	0.284	0.277	0.27	0.262	0.248	0.224	0.254	0.254	0.247	0.238	0.225	0.201
WSM	0.628	0.556	0.547	0.511	0.494	0.494	0.391	0.391	0.383	0.383	0.357	0.327	0.301	0.29	0.29	0.29	0.266	0.266	0.273	0.273	0.273	0.273	0.25	0.25	0.259	0.259	0.259	0.259	0.235	0.235
YEM	0.915	0.895	0.878	0.861	0.805	0.736	0.873	0.854	0.836	0.819	0.762	0.695	0.843	0.819	0.804	0.788	0.732	0.666	0.814	0.797	0.779	0.763	0.711	0.647	0.781	0.781	0.761	0.743	0.694	0.631
ZAF	0.817	0.806	0.797	0.789	0.761	0.721	0.744	0.737	0.73	0.724	0.7	0.667	0.693	0.683	0.679	0.673	0.651	0.621	0.641	0.633	0.626	0.623	0.604	0.575	0.598	0.598	0.587	0.582	0.566	0.542
ZMB	0.599	0.584	0.576	0.567	0.541	0.52	0.553	0.545	0.538	0.532	0.516	0.495	0.529	0.519	0.515	0.511	0.496	0.48	0.506	0.5	0.494	0.492	0.481	0.466	0.486	0.486	0.479	0.476	0.467	0.452
ZWE	0.356	0.351	0.345	0.342	0.333	0.323	0.323	0.32	0.318	0.317	0.309	0.299	0.308	0.304	0.302	0.3	0.295	0.283	0.291	0.289	0.286	0.285	0.28	0.267	0.271	0.271	0.268	0.266	0.26	0.248
The table lists the countries where all scenario estimates are valid.
