# Supplementary material for: Rethinking the country-level percentage of population residing in urban area with a global harmonized urban definition
Source: iScience. 2024 May 27;27(6):110125. doi: 10.1016/j.isci.2024.110125 (PMC11186970; doi:10.1016/j.isci.2024.110125)
Supplement: Data S1. Tables S6–S8 [file mmc2.zip › Table S7_Country level PPRUA estimation with WorldPop_Cons and different configurations.xlsx]

## Sheet: Sheet1
Country	300	300	300	300	300	300	600	600	600	600	600	600	900	900	900	900	900	900	1200	1200	1200	1200	1200	1200	1500	1500	1500	1500	1500	1500
	1000	1500	2000	2500	5000	10000	1000	1500	2000	2500	5000	10000	1000	1500	2000	2500	5000	10000	1000	1500	2000	2500	5000	10000	1000	1500	2000	2500	5000	10000
AFG	0.88	0.851	0.826	0.803	0.718	0.624	0.804	0.777	0.75	0.725	0.641	0.551	0.745	0.71	0.686	0.664	0.583	0.496	0.684	0.66	0.631	0.611	0.539	0.457	0.625	0.625	0.59	0.568	0.499	0.423
AGO	0.739	0.733	0.728	0.725	0.714	0.702	0.717	0.713	0.709	0.706	0.697	0.686	0.702	0.697	0.693	0.691	0.682	0.671	0.687	0.683	0.679	0.677	0.67	0.66	0.671	0.671	0.665	0.663	0.658	0.649
ALB	0.752	0.729	0.713	0.699	0.659	0.618	0.648	0.637	0.622	0.612	0.585	0.567	0.605	0.587	0.582	0.575	0.551	0.539	0.569	0.555	0.548	0.547	0.529	0.511	0.535	0.535	0.527	0.524	0.51	0.487
AND	0.893	0.883	0.883	0.883	0.791	0.791	0.796	0.796	0.782	0.782	0.693	0.693	0.758	0.758	0.744	0.704	0.64	0.552	0.7	0.7	0.685	0.647	0.583	0.514	0.676	0.676	0.662	0.623	0.559	0.503
ARE	1.031	1.024	1.02	1.018	1.003	0.983	0.981	0.977	0.974	0.97	0.954	0.928	0.939	0.932	0.929	0.924	0.912	0.889	0.893	0.888	0.883	0.882	0.865	0.847	0.843	0.843	0.831	0.829	0.818	0.803
ARG	0.958	0.951	0.944	0.937	0.91	0.871	0.85	0.844	0.839	0.834	0.811	0.78	0.798	0.79	0.788	0.783	0.764	0.736	0.712	0.706	0.702	0.701	0.687	0.665	0.315	0.315	0.309	0.307	0.297	0.282
ARM	0.821	0.8	0.778	0.759	0.715	0.656	0.709	0.694	0.68	0.67	0.638	0.593	0.631	0.617	0.609	0.598	0.576	0.546	0.563	0.551	0.544	0.542	0.525	0.498	0.514	0.514	0.503	0.501	0.488	0.465
ATG	0.825	0.813	0.813	0.79	0.744	0.677	0.628	0.612	0.572	0.548	0.512	0.512	0.445	0.445	0.445	0.418	0.38	0.38	0.358	0.327	0.327	0.327	0.327	0.327	0.313	0.313	0.313	0.313	0.313	0.313
AUS	0.836	0.828	0.821	0.814	0.79	0.759	0.746	0.74	0.734	0.729	0.708	0.679	0.473	0.464	0.461	0.456	0.443	0.424	0.335	0.326	0.322	0.322	0.307	0.291	0.102	0.102	0.091	0.09	0.079	0.068
AUT	0.602	0.581	0.565	0.553	0.514	0.466	0.501	0.492	0.485	0.476	0.451	0.427	0.425	0.418	0.415	0.409	0.398	0.375	0.373	0.368	0.365	0.364	0.352	0.338	0.321	0.321	0.314	0.314	0.308	0.299
AZE	0.972	0.946	0.921	0.894	0.816	0.751	0.797	0.779	0.761	0.744	0.686	0.63	0.687	0.665	0.655	0.641	0.601	0.557	0.605	0.587	0.575	0.572	0.539	0.503	0.532	0.532	0.51	0.507	0.486	0.46
BDI	0.183	0.176	0.172	0.166	0.149	0.137	0.439	0.426	0.415	0.404	0.373	0.338	0.304	0.287	0.281	0.272	0.248	0.223	0.252	0.239	0.231	0.226	0.205	0.179	0.217	0.217	0.203	0.196	0.178	0.156
BEL	0.741	0.724	0.712	0.7	0.663	0.624	0.546	0.533	0.522	0.513	0.485	0.447	0.408	0.395	0.392	0.385	0.365	0.343	0.327	0.315	0.312	0.312	0.292	0.277	0.269	0.269	0.258	0.256	0.246	0.233
BEN	0.376	0.36	0.349	0.34	0.308	0.27	0.307	0.295	0.287	0.277	0.253	0.214	0.441	0.424	0.418	0.41	0.385	0.348	0.45	0.435	0.424	0.42	0.396	0.368	0.407	0.407	0.391	0.385	0.364	0.343
BFA	0.417	0.391	0.374	0.359	0.321	0.29	0.329	0.318	0.31	0.304	0.286	0.266	0.297	0.284	0.282	0.277	0.266	0.252	0.272	0.264	0.26	0.259	0.25	0.241	0.251	0.251	0.245	0.243	0.238	0.232
BGD	0.117	0.115	0.113	0.111	0.103	0.094	0.463	0.456	0.45	0.445	0.423	0.399	0.522	0.507	0.499	0.491	0.461	0.426	0.765	0.751	0.737	0.729	0.693	0.65	0.714	0.714	0.692	0.68	0.644	0.602
BGR	0.867	0.837	0.816	0.799	0.743	0.683	0.739	0.726	0.713	0.701	0.663	0.619	0.662	0.646	0.643	0.636	0.606	0.577	0.601	0.589	0.582	0.581	0.56	0.539	0.549	0.549	0.536	0.533	0.518	0.502
BHR	1.356	1.355	1.354	1.354	1.354	1.354	1.141	1.141	1.14	1.14	1.137	1.133	1.127	1.127	1.127	1.126	1.126	1.122	1.094	1.094	1.094	1.094	1.092	1.088	1.08	1.08	1.08	1.08	1.078	1.071
BHS	1.009	1.005	0.999	0.999	0.99	0.962	0.94	0.936	0.929	0.929	0.913	0.879	0.864	0.86	0.853	0.853	0.853	0.829	0.761	0.752	0.74	0.74	0.716	0.716	0.611	0.611	0.592	0.592	0.579	0.529
BIH	0.751	0.721	0.702	0.689	0.618	0.53	0.57	0.551	0.533	0.521	0.464	0.392	0.426	0.403	0.398	0.385	0.343	0.28	0.302	0.281	0.275	0.269	0.233	0.191	0.206	0.206	0.187	0.181	0.155	0.141
BLR	0.729	0.721	0.717	0.714	0.699	0.646	0.676	0.673	0.669	0.665	0.645	0.618	0.612	0.607	0.605	0.601	0.591	0.575	0.562	0.555	0.554	0.553	0.547	0.54	0.519	0.519	0.515	0.514	0.509	0.505
BLZ	0.729	0.691	0.661	0.644	0.535	0.436	0.604	0.586	0.565	0.532	0.46	0.37	0.483	0.459	0.447	0.417	0.343	0.305	0.395	0.369	0.351	0.334	0.253	0.237	0.311	0.311	0.267	0.25	0.231	0.168
BOL	0.866	0.847	0.831	0.817	0.766	0.696	0.817	0.802	0.788	0.773	0.727	0.668	0.778	0.76	0.748	0.736	0.696	0.638	0.739	0.725	0.711	0.7	0.666	0.617	0.695	0.695	0.677	0.663	0.636	0.589
BRA	0.898	0.884	0.875	0.867	0.837	0.792	0.86	0.849	0.84	0.833	0.805	0.763	0.828	0.815	0.807	0.801	0.775	0.736	0.794	0.784	0.774	0.769	0.745	0.71	0.757	0.757	0.744	0.737	0.715	0.682
BRB	0.915	0.897	0.885	0.878	0.863	0.844	0.731	0.731	0.72	0.712	0.7	0.7	0.565	0.565	0.565	0.565	0.565	0.508	0.404	0.38	0.38	0.38	0.371	0.371	0.303	0.303	0.297	0.297	0.28	0.28
BRN	0.829	0.816	0.804	0.794	0.766	0.721	0.628	0.625	0.613	0.613	0.586	0.556	0.505	0.492	0.492	0.478	0.437	0.419	0.337	0.317	0.313	0.304	0.274	0.246	0.239	0.239	0.229	0.219	0.188	0.176
BTN	0.815	0.785	0.768	0.737	0.599	0.394	0.776	0.746	0.72	0.705	0.56	0.348	0.761	0.731	0.715	0.699	0.564	0.344	0.753	0.728	0.707	0.686	0.564	0.281	0.707	0.707	0.675	0.649	0.553	0.281
BWA	0.607	0.591	0.581	0.572	0.528	0.473	0.449	0.445	0.437	0.431	0.404	0.369	0.328	0.323	0.316	0.311	0.296	0.267	0.253	0.244	0.241	0.241	0.231	0.216	0.188	0.188	0.181	0.181	0.172	0.161
CAF	0.595	0.549	0.519	0.5	0.435	0.383	0.511	0.482	0.457	0.444	0.404	0.348	0.472	0.439	0.421	0.412	0.38	0.336	0.434	0.413	0.394	0.389	0.357	0.322	0.39	0.39	0.368	0.359	0.333	0.305
CAN	0.943	0.935	0.928	0.922	0.899	0.87	0.829	0.824	0.818	0.814	0.797	0.772	0.694	0.686	0.683	0.678	0.663	0.643	0.621	0.611	0.606	0.605	0.588	0.57	0.535	0.535	0.521	0.517	0.505	0.482
CHE	1.435	1.419	1.405	1.392	1.342	1.287	1.168	1.156	1.14	1.126	1.084	1.031	0.57	0.55	0.543	0.532	0.489	0.443	0.472	0.453	0.442	0.44	0.409	0.369	0.393	0.393	0.372	0.368	0.345	0.308
CHL	0.868	0.861	0.854	0.849	0.829	0.806	0.735	0.732	0.728	0.725	0.712	0.697	0.644	0.639	0.637	0.635	0.625	0.61	0.577	0.573	0.571	0.57	0.564	0.555	0.103	0.103	0.101	0.101	0.098	0.093
CHN	0.895	0.888	0.882	0.877	0.859	0.836	0.747	0.74	0.734	0.728	0.706	0.681	0.635	0.625	0.621	0.615	0.596	0.574	0.553	0.542	0.537	0.535	0.519	0.501	0.488	0.488	0.476	0.474	0.463	0.448
CMR	0.651	0.626	0.61	0.595	0.555	0.51	0.55	0.534	0.523	0.514	0.485	0.453	0.501	0.483	0.477	0.47	0.448	0.428	0.466	0.454	0.447	0.443	0.426	0.412	0.436	0.436	0.426	0.421	0.411	0.398
COD	0.628	0.595	0.571	0.551	0.483	0.419	0.55	0.525	0.503	0.486	0.427	0.371	0.518	0.487	0.471	0.456	0.406	0.357	0.536	0.515	0.495	0.485	0.443	0.4	0.492	0.492	0.467	0.454	0.42	0.382
COG	2.614	2.59	2.569	2.55	2.489	2.437	2.527	2.514	2.497	2.485	2.43	2.387	2.475	2.458	2.442	2.43	2.382	2.342	0.58	0.564	0.546	0.536	0.499	0.471	0.525	0.525	0.504	0.492	0.466	0.441
COL	0.924	0.911	0.899	0.889	0.85	0.798	0.896	0.885	0.874	0.864	0.827	0.778	0.875	0.861	0.851	0.842	0.806	0.761	0.85	0.841	0.828	0.821	0.788	0.747	0.825	0.825	0.811	0.802	0.772	0.733
COM	1.029	1.021	1.011	1.002	0.963	0.899	0.932	0.919	0.905	0.883	0.824	0.747	0.823	0.794	0.774	0.76	0.683	0.627	0.715	0.686	0.661	0.651	0.587	0.516	0.619	0.619	0.576	0.551	0.517	0.467
CPV	0.795	0.779	0.764	0.741	0.699	0.615	0.635	0.619	0.608	0.598	0.558	0.532	0.568	0.553	0.549	0.54	0.493	0.476	0.515	0.501	0.494	0.489	0.466	0.436	0.472	0.472	0.458	0.458	0.442	0.409
CRI	0.87	0.846	0.831	0.816	0.762	0.694	0.784	0.768	0.753	0.734	0.681	0.625	0.72	0.696	0.686	0.67	0.63	0.58	0.659	0.64	0.626	0.616	0.582	0.543	0.598	0.598	0.579	0.567	0.535	0.505
CUB	0.906	0.886	0.87	0.851	0.796	0.705	0.843	0.827	0.812	0.799	0.746	0.662	0.79	0.77	0.756	0.744	0.688	0.615	0.738	0.726	0.709	0.699	0.647	0.584	0.684	0.684	0.658	0.645	0.603	0.543
CYM	1.077	1.077	1.077	1.077	1.077	0.926	0.937	0.937	0.937	0.937	0.937	0.844	0.582	0.565	0.565	0.565	0.565	0.565	0.425	0.404	0.404	0.404	0.325	0.224	0.283	0.283	0.283	0.283	0.204	0
CYP	0.866	0.852	0.843	0.836	0.793	0.741	0.773	0.765	0.753	0.738	0.698	0.675	0.686	0.676	0.675	0.663	0.637	0.599	0.619	0.606	0.601	0.601	0.572	0.542	0.535	0.535	0.52	0.514	0.499	0.486
CZE	0.652	0.63	0.614	0.599	0.548	0.487	0.514	0.505	0.493	0.485	0.444	0.398	0.418	0.406	0.402	0.393	0.366	0.323	0.344	0.333	0.327	0.326	0.301	0.265	0.278	0.278	0.262	0.26	0.245	0.219
DEU	6.427	6.4	6.387	6.387	6.218	5.991	4.648	4.637	4.623	4.604	4.491	4.287	1.353	1.353	1.338	1.322	1.195	1.145	1.035	1.005	1.005	1.005	0.969	0.919	0.851	0.851	0.837	0.837	0.812	0.812
DJI	0.779	0.764	0.751	0.743	0.717	0.698	0.744	0.729	0.725	0.719	0.697	0.684	0.72	0.703	0.703	0.7	0.676	0.665	0.699	0.687	0.684	0.682	0.656	0.656	0.666	0.666	0.662	0.656	0.637	0.637
DMA	0.895	0.853	0.793	0.632	0.632	0.521	0.723	0.669	0.609	0.527	0.477	0.477	0.547	0.49	0.463	0.42	0.37	0.24	0.435	0.435	0.379	0.336	0.336	0.222	0.315	0.315	0.259	0.216	0.147	0
DNK	0.731	0.714	0.702	0.683	0.63	0.576	0.557	0.545	0.534	0.529	0.496	0.459	0.422	0.414	0.41	0.403	0.383	0.363	0.327	0.319	0.318	0.318	0.303	0.29	0.25	0.25	0.244	0.244	0.237	0.224
DOM	0.961	0.951	0.944	0.935	0.903	0.859	0.916	0.907	0.898	0.89	0.86	0.809	0.876	0.862	0.857	0.849	0.816	0.779	0.841	0.829	0.822	0.815	0.784	0.75	0.804	0.804	0.793	0.785	0.757	0.726
DZA	0.928	0.917	0.906	0.896	0.849	0.776	0.873	0.862	0.852	0.841	0.794	0.724	0.829	0.813	0.804	0.793	0.75	0.685	0.781	0.769	0.756	0.748	0.705	0.644	0.732	0.732	0.713	0.7	0.664	0.61
ECU	0.914	0.896	0.879	0.865	0.814	0.758	0.867	0.85	0.834	0.82	0.772	0.714	0.826	0.805	0.79	0.776	0.728	0.675	0.786	0.771	0.752	0.739	0.694	0.644	0.742	0.742	0.718	0.703	0.66	0.612
EGY	0.982	0.981	0.979	0.978	0.973	0.965	0.954	0.952	0.949	0.947	0.939	0.925	0.924	0.92	0.918	0.915	0.904	0.884	0.894	0.89	0.886	0.884	0.87	0.845	0.863	0.863	0.856	0.853	0.838	0.809
ERI	0.401	0.366	0.348	0.333	0.287	0.231	0.296	0.28	0.27	0.264	0.235	0.199	0.259	0.242	0.236	0.233	0.21	0.18	0.227	0.219	0.211	0.211	0.191	0.164	0.203	0.203	0.19	0.188	0.175	0.154
ESP	0.86	0.849	0.84	0.831	0.796	0.751	0.788	0.78	0.772	0.765	0.733	0.689	0.731	0.719	0.714	0.706	0.679	0.638	0.679	0.669	0.661	0.657	0.633	0.599	0.631	0.631	0.618	0.611	0.592	0.562
EST	0.67	0.656	0.641	0.626	0.589	0.534	0.55	0.539	0.531	0.527	0.49	0.444	0.46	0.451	0.448	0.437	0.41	0.387	0.374	0.365	0.362	0.362	0.347	0.347	0.337	0.337	0.331	0.329	0.321	0.308
ETH	0.481	0.463	0.451	0.441	0.412	0.381	0.287	0.278	0.27	0.265	0.245	0.22	0.22	0.21	0.207	0.202	0.186	0.167	0.187	0.18	0.175	0.173	0.16	0.142	0.166	0.166	0.158	0.155	0.145	0.13
FIN	0.682	0.664	0.646	0.634	0.586	0.54	0.448	0.44	0.432	0.424	0.4	0.377	0.286	0.282	0.28	0.277	0.267	0.26	0.204	0.198	0.198	0.197	0.191	0.188	0.129	0.129	0.126	0.126	0.123	0.121
FJI	0.856	0.79	0.765	0.746	0.716	0.677	0.766	0.704	0.686	0.679	0.633	0.595	0.681	0.611	0.589	0.581	0.531	0.495	0.601	0.558	0.536	0.532	0.496	0.475	0.536	0.536	0.514	0.51	0.474	0.446
FRA	0.666	0.647	0.633	0.621	0.582	0.549	0.53	0.521	0.513	0.506	0.484	0.456	0.45	0.44	0.438	0.431	0.417	0.397	0.39	0.381	0.378	0.378	0.367	0.355	0.344	0.344	0.337	0.336	0.329	0.319
FRO	0.608	0.567	0.567	0.567	0.567	0.567	0.45	0.45	0.45	0.45	0.45	0.45	0.092	0.092	0.092	0.092	0	0	0	0	0	0	0	0	0	0	0	0	0	0
GAB	0.821	0.802	0.79	0.781	0.756	0.715	0.767	0.756	0.745	0.74	0.718	0.678	0.728	0.714	0.705	0.701	0.682	0.647	0.694	0.683	0.671	0.667	0.648	0.609	0.654	0.654	0.639	0.635	0.618	0.586
GBR	0.888	0.878	0.87	0.863	0.834	0.798	0.827	0.82	0.812	0.805	0.779	0.743	0.769	0.757	0.752	0.745	0.719	0.684	0.701	0.69	0.681	0.678	0.652	0.616	0.626	0.626	0.607	0.601	0.58	0.545
GEO	0.71	0.693	0.675	0.666	0.629	0.575	0.593	0.585	0.577	0.573	0.545	0.516	0.535	0.523	0.521	0.514	0.499	0.473	0.493	0.484	0.481	0.48	0.467	0.439	0.452	0.452	0.445	0.443	0.433	0.411
GHA	0.802	0.785	0.771	0.758	0.72	0.679	0.715	0.703	0.692	0.682	0.65	0.615	0.667	0.651	0.643	0.635	0.607	0.577	0.619	0.607	0.597	0.592	0.569	0.539	0.572	0.572	0.557	0.551	0.533	0.51
GIN	0.532	0.51	0.493	0.482	0.452	0.426	0.486	0.471	0.46	0.453	0.431	0.408	0.46	0.441	0.436	0.429	0.411	0.394	0.43	0.421	0.414	0.409	0.395	0.38	0.406	0.406	0.396	0.39	0.378	0.367
GMB	0.771	0.743	0.721	0.705	0.65	0.624	0.695	0.674	0.659	0.647	0.601	0.574	0.647	0.62	0.608	0.596	0.564	0.538	0.608	0.593	0.579	0.573	0.545	0.521	0.562	0.562	0.544	0.534	0.513	0.492
GNB	0.489	0.475	0.468	0.462	0.444	0.413	0.441	0.435	0.429	0.425	0.407	0.374	0.418	0.41	0.406	0.401	0.384	0.358	0.394	0.386	0.378	0.376	0.368	0.346	0.374	0.374	0.363	0.358	0.342	0.337
GNQ	0.68	0.641	0.621	0.601	0.578	0.538	0.556	0.541	0.534	0.529	0.523	0.474	0.494	0.477	0.474	0.469	0.449	0.395	0.462	0.453	0.447	0.444	0.425	0.37	0.427	0.427	0.421	0.416	0.395	0.355
GRC	0.739	0.727	0.714	0.705	0.68	0.657	0.663	0.655	0.646	0.642	0.626	0.6	0.618	0.608	0.606	0.602	0.586	0.569	0.582	0.575	0.571	0.57	0.557	0.545	0.552	0.552	0.544	0.542	0.535	0.526
GRD	0.873	0.82	0.801	0.778	0.606	0.606	0.654	0.606	0.606	0.555	0.46	0.396	0.521	0.444	0.402	0.402	0.326	0.161	0.372	0.314	0.253	0.253	0.095	0	0.227	0.227	0.148	0.148	0.066	0
GRL	0.965	0.93	0.93	0.93	0.444	0.444	0.763	0.727	0.668	0.668	0.193	0	0.341	0.305	0.246	0.097	0	0	0.159	0.118	0	0	0	0	0.118	0.118	0	0	0	0
GTM	0.912	0.89	0.871	0.852	0.786	0.701	0.848	0.825	0.802	0.784	0.715	0.621	0.793	0.762	0.741	0.722	0.654	0.565	0.732	0.71	0.684	0.667	0.605	0.524	0.672	0.672	0.64	0.621	0.562	0.485
GUM	0.921	0.915	0.915	0.915	0.819	0.819	0.774	0.759	0.759	0.732	0.71	0.71	0.609	0.587	0.587	0.559	0.509	0.336	0.473	0.44	0.44	0.44	0.396	0.213	0.344	0.344	0.344	0.329	0.258	0.123
GUY	0.81	0.773	0.751	0.729	0.666	0.597	0.703	0.673	0.658	0.652	0.58	0.521	0.618	0.583	0.573	0.557	0.512	0.444	0.525	0.5	0.488	0.479	0.433	0.364	0.454	0.454	0.432	0.419	0.385	0.294
HKG	0.002	0.002	0.002	0.002	0	0	0.007	0.007	0.007	0.007	0.005	0.005	1.217	1.217	1.217	1.217	1.215	1.215	1.32	1.32	1.32	1.32	1.317	1.316	1.311	1.311	1.31	1.309	1.305	1.304
HND	0.847	0.799	0.765	0.728	0.637	0.543	0.772	0.731	0.696	0.669	0.583	0.503	0.724	0.678	0.649	0.624	0.549	0.478	0.668	0.638	0.604	0.581	0.516	0.456	0.605	0.605	0.565	0.539	0.477	0.428
HRV	0.609	0.589	0.578	0.562	0.525	0.476	0.486	0.477	0.468	0.459	0.434	0.403	0.409	0.398	0.394	0.389	0.37	0.344	0.352	0.343	0.339	0.339	0.323	0.301	0.312	0.312	0.301	0.301	0.292	0.274
HTI	0.998	0.987	0.98	0.972	0.934	0.876	0.961	0.949	0.94	0.928	0.882	0.818	0.929	0.912	0.903	0.891	0.843	0.77	0.892	0.88	0.865	0.855	0.807	0.737	0.855	0.855	0.837	0.823	0.777	0.715
HUN	0.628	0.605	0.587	0.575	0.522	0.461	0.447	0.44	0.432	0.423	0.389	0.352	0.333	0.327	0.324	0.318	0.307	0.283	0.267	0.261	0.26	0.259	0.25	0.238	0.219	0.219	0.215	0.215	0.209	0.208
IDN	0.944	0.931	0.921	0.912	0.884	0.853	0.88	0.867	0.856	0.847	0.817	0.783	0.824	0.804	0.795	0.786	0.756	0.722	0.756	0.741	0.727	0.72	0.69	0.656	0.691	0.691	0.669	0.659	0.633	0.601
IMN	0.797	0.78	0.725	0.725	0.651	0.487	0.684	0.684	0.665	0.641	0.601	0.449	0.549	0.533	0.533	0.533	0.533	0.399	0.439	0.406	0.406	0.406	0.373	0.308	0.332	0.332	0.295	0.295	0.245	0.245
IND	1.05	1.04	1.031	1.023	0.995	0.963	0.887	0.877	0.868	0.86	0.829	0.795	0.779	0.766	0.758	0.75	0.721	0.688	0.659	0.647	0.637	0.632	0.605	0.573	0.581	0.581	0.566	0.559	0.536	0.507
IRL	0.612	0.601	0.589	0.58	0.543	0.499	0.536	0.529	0.52	0.515	0.488	0.444	0.477	0.466	0.461	0.455	0.432	0.398	0.417	0.405	0.396	0.392	0.367	0.329	0.356	0.356	0.338	0.331	0.308	0.28
IRN	0.883	0.869	0.856	0.846	0.809	0.763	0.809	0.798	0.788	0.78	0.747	0.706	0.751	0.736	0.73	0.722	0.694	0.658	0.698	0.686	0.677	0.674	0.65	0.619	0.644	0.644	0.629	0.624	0.606	0.58
IRQ	0.915	0.903	0.893	0.887	0.858	0.824	0.863	0.853	0.844	0.837	0.81	0.774	0.82	0.807	0.8	0.793	0.767	0.735	0.776	0.766	0.757	0.752	0.729	0.699	0.732	0.732	0.718	0.712	0.691	0.661
ISL	0.81	0.795	0.774	0.774	0.76	0.722	0.638	0.63	0.625	0.625	0.59	0.536	0.433	0.416	0.41	0.404	0.389	0.321	0.185	0.177	0.177	0.177	0.166	0.166	0.005	0.005	0	0	0	0
ISR	1.194	1.188	1.183	1.179	1.162	1.148	1.115	1.109	1.103	1.098	1.083	1.062	1.057	1.047	1.044	1.039	1.026	0.998	1.002	0.993	0.989	0.986	0.967	0.943	0.944	0.944	0.935	0.93	0.916	0.896
ITA	0.753	0.732	0.715	0.699	0.641	0.567	0.677	0.659	0.644	0.631	0.575	0.502	0.683	0.658	0.648	0.636	0.585	0.519	0.623	0.604	0.589	0.58	0.534	0.475	0.563	0.563	0.54	0.526	0.489	0.434
JAM	0.859	0.843	0.83	0.816	0.78	0.717	0.733	0.727	0.713	0.706	0.666	0.615	0.644	0.629	0.62	0.61	0.575	0.524	0.559	0.545	0.534	0.531	0.49	0.449	0.483	0.483	0.461	0.457	0.429	0.404
JOR	0.931	0.923	0.917	0.912	0.89	0.857	0.866	0.859	0.853	0.848	0.826	0.787	0.812	0.801	0.797	0.791	0.773	0.74	0.759	0.751	0.745	0.742	0.724	0.691	0.717	0.717	0.704	0.698	0.681	0.659
JPN	0.94	0.935	0.932	0.928	0.918	0.906	0.85	0.846	0.842	0.839	0.828	0.816	0.777	0.772	0.77	0.766	0.757	0.746	0.717	0.711	0.709	0.709	0.7	0.688	0.665	0.665	0.659	0.658	0.652	0.642
KAZ	1.067	1.051	1.037	1.026	0.982	0.924	0.712	0.703	0.692	0.684	0.651	0.613	0.597	0.587	0.581	0.573	0.553	0.522	0.501	0.49	0.486	0.484	0.469	0.441	0.416	0.416	0.405	0.404	0.391	0.374
KEN	0.819	0.81	0.805	0.8	0.784	0.763	0.538	0.53	0.525	0.52	0.503	0.48	0.365	0.356	0.351	0.346	0.33	0.311	0.301	0.293	0.289	0.287	0.272	0.256	0.27	0.27	0.262	0.259	0.248	0.236
KGZ	0.652	0.635	0.615	0.595	0.531	0.468	0.585	0.572	0.556	0.546	0.491	0.427	0.568	0.543	0.536	0.522	0.471	0.429	0.479	0.457	0.446	0.442	0.401	0.372	0.397	0.397	0.376	0.372	0.347	0.326
KHM	0.64	0.609	0.58	0.553	0.436	0.318	0.76	0.723	0.688	0.658	0.538	0.432	0.691	0.641	0.609	0.578	0.471	0.383	0.623	0.587	0.548	0.524	0.43	0.352	0.551	0.551	0.502	0.472	0.392	0.325
KIR	0	0	0	0	0	0	0	0	0	0	0	0	0	0	0	0	0	0	0	0	0	0	0	0	0	0	0	0	0	0
KOR	0.965	0.962	0.959	0.957	0.949	0.938	0.927	0.925	0.922	0.92	0.912	0.898	0.897	0.894	0.893	0.89	0.882	0.87	0.871	0.867	0.864	0.864	0.856	0.846	0.846	0.846	0.841	0.839	0.833	0.826
KWT	1.013	1.01	1.008	1.005	0.995	0.982	0.979	0.978	0.975	0.972	0.967	0.953	0.945	0.942	0.94	0.938	0.935	0.92	0.911	0.908	0.907	0.907	0.9	0.896	0.87	0.87	0.866	0.866	0.864	0.862
LAO	0.681	0.595	0.54	0.507	0.418	0.348	0.531	0.46	0.418	0.392	0.328	0.281	0.442	0.36	0.331	0.311	0.261	0.219	0.343	0.301	0.265	0.251	0.21	0.178	0.275	0.275	0.232	0.217	0.188	0.156
LBN	1.069	1.062	1.058	1.053	1.033	1.005	1.014	1.009	1.002	0.995	0.967	0.937	0.969	0.959	0.951	0.946	0.92	0.886	0.929	0.921	0.911	0.907	0.881	0.846	0.886	0.886	0.871	0.864	0.836	0.805
LBR	0.527	0.498	0.483	0.474	0.454	0.425	0.476	0.46	0.45	0.445	0.428	0.407	0.451	0.432	0.426	0.422	0.409	0.392	0.428	0.415	0.41	0.408	0.396	0.383	0.392	0.392	0.383	0.38	0.372	0.367
LBY	0.824	0.807	0.795	0.787	0.731	0.681	0.658	0.649	0.638	0.628	0.58	0.542	0.51	0.494	0.487	0.478	0.451	0.426	0.411	0.396	0.389	0.386	0.366	0.347	0.318	0.318	0.3	0.296	0.284	0.265
LCA	0.95	0.928	0.907	0.907	0.756	0.616	0.773	0.756	0.735	0.706	0.567	0.439	0.587	0.52	0.5	0.46	0.352	0.265	0.393	0.344	0.324	0.283	0.252	0.218	0.305	0.305	0.274	0.233	0.203	0.168
LKA	0.928	0.898	0.872	0.85	0.789	0.737	0.844	0.808	0.775	0.748	0.674	0.623	0.771	0.72	0.687	0.657	0.586	0.536	0.682	0.642	0.598	0.572	0.508	0.458	0.59	0.59	0.534	0.502	0.446	0.399
LSO	0.125	0.104	0.099	0.092	0.061	0.047	0.053	0.051	0.051	0.044	0.042	0.028	0.02	0.018	0.017	0.015	0.011	0	0.007	0.004	0.004	0.004	0	0	0.017	0.017	0.016	0.016	0.016	0.016
LTU	0.633	0.62	0.61	0.599	0.572	0.505	0.453	0.447	0.445	0.44	0.424	0.37	0.377	0.375	0.371	0.368	0.358	0.333	0.298	0.293	0.29	0.29	0.281	0.275	0.234	0.234	0.229	0.229	0.224	0.22
LUX	0.402	0.38	0.36	0.349	0.315	0.278	0.33	0.321	0.312	0.305	0.275	0.248	0.318	0.3	0.3	0.296	0.257	0.248	0.267	0.249	0.246	0.246	0.212	0.212	0.205	0.205	0.188	0.188	0.174	0.16
LVA	0.748	0.734	0.719	0.707	0.666	0.622	0.619	0.609	0.6	0.596	0.57	0.54	0.508	0.502	0.498	0.488	0.474	0.442	0.405	0.394	0.392	0.392	0.383	0.368	0.342	0.342	0.336	0.336	0.325	0.317
MAR	0.851	0.828	0.807	0.791	0.736	0.683	0.785	0.766	0.75	0.737	0.689	0.645	0.743	0.718	0.707	0.696	0.655	0.619	0.703	0.687	0.674	0.665	0.629	0.597	0.665	0.665	0.648	0.637	0.607	0.578
MDA	0.702	0.665	0.632	0.604	0.508	0.421	0.484	0.465	0.446	0.43	0.384	0.332	0.361	0.35	0.345	0.337	0.318	0.272	0.282	0.272	0.27	0.269	0.249	0.227	0.227	0.227	0.221	0.22	0.213	0.199
MDG	0.348	0.331	0.32	0.312	0.289	0.265	0.266	0.258	0.251	0.246	0.231	0.218	0.233	0.224	0.221	0.216	0.206	0.195	0.209	0.204	0.199	0.197	0.189	0.179	0.191	0.191	0.186	0.183	0.176	0.168
MEX	0.897	0.88	0.866	0.855	0.815	0.77	0.845	0.831	0.819	0.809	0.772	0.731	0.807	0.789	0.78	0.771	0.739	0.702	0.767	0.755	0.742	0.736	0.708	0.675	0.726	0.726	0.711	0.702	0.678	0.648
MKD	0.804	0.782	0.764	0.739	0.701	0.626	0.699	0.685	0.669	0.656	0.62	0.555	0.622	0.602	0.588	0.574	0.541	0.511	0.543	0.53	0.515	0.51	0.462	0.448	0.468	0.468	0.443	0.434	0.399	0.393
MLI	0.601	0.548	0.507	0.482	0.414	0.376	0.545	0.505	0.472	0.45	0.395	0.363	0.515	0.472	0.446	0.427	0.38	0.351	0.476	0.451	0.422	0.408	0.367	0.34	0.437	0.437	0.406	0.389	0.355	0.331
MLT	1.087	1.083	1.083	1.083	1.076	1.061	1.026	1.023	1.018	1.018	1.005	0.978	0.936	0.936	0.936	0.936	0.923	0.902	0.835	0.82	0.815	0.815	0.808	0.759	0.735	0.735	0.715	0.715	0.693	0.693
MMR	0.85	0.823	0.802	0.783	0.712	0.627	0.777	0.753	0.733	0.715	0.65	0.568	0.726	0.696	0.68	0.663	0.6	0.527	0.677	0.655	0.635	0.622	0.565	0.498	0.625	0.625	0.599	0.584	0.533	0.472
MNE	0.759	0.742	0.734	0.727	0.681	0.614	0.613	0.589	0.577	0.562	0.527	0.461	0.476	0.454	0.452	0.452	0.419	0.353	0.366	0.355	0.349	0.342	0.308	0.233	0.249	0.249	0.232	0.229	0.19	0.177
MNG	0.814	0.782	0.762	0.744	0.704	0.663	0.767	0.744	0.73	0.715	0.68	0.65	0.727	0.697	0.685	0.672	0.644	0.617	0.682	0.66	0.643	0.633	0.601	0.571	0.626	0.626	0.603	0.592	0.568	0.535
MOZ	0.448	0.427	0.41	0.397	0.358	0.319	0.375	0.363	0.352	0.342	0.317	0.294	0.335	0.32	0.314	0.308	0.29	0.273	0.303	0.294	0.287	0.283	0.271	0.254	0.276	0.276	0.267	0.262	0.252	0.24
MRT	0.443	0.429	0.416	0.408	0.385	0.361	0.413	0.406	0.398	0.394	0.379	0.367	0.388	0.381	0.376	0.374	0.363	0.356	0.37	0.364	0.36	0.358	0.351	0.347	0.351	0.351	0.345	0.343	0.339	0.332
MUS	0.957	0.947	0.942	0.929	0.886	0.847	0.887	0.872	0.862	0.848	0.808	0.733	0.818	0.798	0.783	0.765	0.737	0.662	0.752	0.738	0.72	0.699	0.672	0.62	0.699	0.699	0.676	0.65	0.626	0.582
MWI	0.631	0.606	0.586	0.569	0.517	0.471	0.34	0.318	0.301	0.287	0.245	0.217	0.259	0.234	0.225	0.215	0.196	0.177	0.214	0.197	0.187	0.184	0.173	0.162	0.185	0.185	0.173	0.169	0.161	0.154
MYS	0.797	0.784	0.773	0.765	0.736	0.707	0.812	0.803	0.793	0.785	0.762	0.734	0.751	0.737	0.732	0.726	0.704	0.677	0.697	0.686	0.677	0.674	0.652	0.63	0.643	0.643	0.628	0.623	0.608	0.586
NAM	0.483	0.475	0.468	0.465	0.448	0.422	0.442	0.438	0.435	0.432	0.411	0.396	0.398	0.392	0.385	0.38	0.363	0.348	0.369	0.362	0.356	0.352	0.338	0.32	0.343	0.343	0.336	0.331	0.317	0.295
NCL	0.804	0.775	0.748	0.739	0.678	0.657	0.66	0.646	0.607	0.597	0.553	0.553	0.541	0.514	0.5	0.49	0.45	0.45	0.47	0.45	0.436	0.427	0.405	0.405	0.346	0.346	0.314	0.314	0.314	0.314
NER	0.467	0.412	0.373	0.344	0.265	0.203	0.348	0.311	0.284	0.266	0.212	0.168	0.302	0.262	0.245	0.232	0.19	0.158	0.265	0.242	0.221	0.212	0.178	0.153	0.228	0.228	0.204	0.193	0.167	0.145
NGA	0.82	0.803	0.789	0.777	0.742	0.704	0.721	0.706	0.692	0.682	0.648	0.609	0.653	0.632	0.622	0.612	0.581	0.545	0.599	0.584	0.571	0.564	0.536	0.502	0.551	0.551	0.533	0.524	0.5	0.47
NIC	0.918	0.898	0.882	0.866	0.81	0.725	0.872	0.854	0.839	0.824	0.77	0.693	0.836	0.813	0.801	0.789	0.739	0.672	0.793	0.778	0.763	0.753	0.703	0.643	0.751	0.751	0.734	0.721	0.673	0.614
NLD	0.8	0.791	0.783	0.776	0.752	0.707	0.699	0.694	0.688	0.682	0.661	0.623	0.62	0.613	0.612	0.605	0.582	0.555	0.522	0.512	0.51	0.509	0.487	0.461	0.425	0.425	0.414	0.413	0.398	0.378
NOR	0.682	0.663	0.647	0.637	0.58	0.54	0.469	0.457	0.445	0.437	0.42	0.382	0.3	0.296	0.294	0.291	0.278	0.265	0.215	0.21	0.21	0.21	0.2	0.189	0.15	0.15	0.143	0.143	0.14	0.137
NPL	0.643	0.632	0.62	0.608	0.55	0.479	0.679	0.665	0.651	0.635	0.563	0.478	0.684	0.665	0.649	0.631	0.554	0.465	0.664	0.649	0.63	0.613	0.534	0.445	0.636	0.636	0.613	0.593	0.518	0.428
NZL	0.812	0.807	0.799	0.795	0.762	0.733	0.728	0.721	0.713	0.708	0.69	0.655	0.007	0.006	0.006	0.005	0.005	0.004	0	0	0	0	0	0	0	0	0	0	0	0
OMN	0.789	0.769	0.747	0.738	0.701	0.636	0.611	0.599	0.584	0.575	0.533	0.484	0.469	0.454	0.449	0.437	0.396	0.349	0.354	0.33	0.326	0.324	0.297	0.274	0.248	0.248	0.234	0.231	0.216	0.2
PAK	0.8	0.786	0.773	0.761	0.712	0.658	0.81	0.795	0.78	0.766	0.713	0.658	0.78	0.76	0.746	0.732	0.678	0.626	0.749	0.735	0.717	0.704	0.653	0.604	0.733	0.733	0.711	0.696	0.648	0.601
PAN	0.871	0.844	0.818	0.79	0.729	0.673	0.807	0.785	0.758	0.732	0.674	0.631	0.756	0.728	0.707	0.687	0.633	0.589	0.705	0.684	0.659	0.643	0.591	0.552	0.652	0.652	0.621	0.604	0.558	0.524
PER	0.894	0.873	0.857	0.841	0.786	0.73	0.856	0.838	0.824	0.81	0.761	0.71	0.828	0.808	0.795	0.783	0.739	0.691	0.799	0.785	0.77	0.758	0.719	0.675	0.768	0.768	0.749	0.736	0.703	0.659
PHL	1.007	0.985	0.962	0.941	0.874	0.811	0.949	0.922	0.896	0.874	0.8	0.732	0.898	0.862	0.837	0.814	0.739	0.672	0.842	0.816	0.785	0.763	0.69	0.628	0.78	0.78	0.742	0.716	0.648	0.591
PLW	0.563	0.563	0.411	0.411	0	0	0.394	0.29	0.29	0.29	0	0	0.231	0	0	0	0	0	0.126	0	0	0	0	0	0	0	0	0	0	0
PNG	0.96	0.932	0.907	0.882	0.785	0.669	0.922	0.896	0.875	0.853	0.759	0.649	0.895	0.866	0.846	0.824	0.735	0.633	0.86	0.843	0.82	0.798	0.716	0.616	0.819	0.819	0.795	0.772	0.692	0.597
POL	0.611	0.6	0.592	0.584	0.554	0.522	0.476	0.471	0.466	0.461	0.442	0.414	0.384	0.379	0.377	0.372	0.357	0.341	0.307	0.299	0.298	0.297	0.285	0.269	0.23	0.23	0.222	0.222	0.215	0.206
PRI	0.861	0.846	0.832	0.822	0.797	0.745	0.704	0.684	0.673	0.662	0.625	0.546	0.606	0.581	0.571	0.56	0.503	0.439	0.53	0.508	0.491	0.483	0.444	0.383	0.455	0.455	0.425	0.41	0.379	0.339
PRT	0.731	0.714	0.703	0.693	0.66	0.624	0.619	0.609	0.597	0.588	0.564	0.527	0.558	0.544	0.538	0.532	0.51	0.471	0.509	0.498	0.49	0.486	0.462	0.428	0.466	0.466	0.452	0.445	0.424	0.396
PRY	0.422	0.401	0.383	0.367	0.309	0.242	0.387	0.369	0.353	0.339	0.288	0.225	0.355	0.331	0.318	0.306	0.262	0.209	0.314	0.299	0.283	0.275	0.24	0.184	0.275	0.275	0.254	0.243	0.209	0.167
PSE	1.015	1.014	1.014	1.014	1.014	1.014	1	1	1	1	1	1	0.981	0.981	0.98	0.98	0.98	0.98	0.969	0.968	0.966	0.966	0.966	0.966	0.954	0.954	0.952	0.952	0.951	0.947
PYF	1.088	1.061	1.052	1.013	0.965	0.965	0.927	0.906	0.873	0.833	0.761	0.62	0.801	0.746	0.736	0.682	0.615	0.535	0.689	0.643	0.602	0.588	0.571	0.496	0.51	0.51	0.45	0.436	0.417	0.383
QAT	0.983	0.981	0.98	0.979	0.974	0.963	0.966	0.965	0.963	0.962	0.953	0.946	0.952	0.949	0.949	0.947	0.94	0.934	0.934	0.932	0.93	0.929	0.922	0.914	0.919	0.919	0.915	0.914	0.91	0.901
ROU	0.739	0.724	0.713	0.704	0.684	0.664	0.676	0.671	0.666	0.662	0.649	0.635	0.646	0.641	0.64	0.637	0.627	0.614	0.625	0.621	0.619	0.618	0.61	0.601	0.606	0.606	0.601	0.6	0.595	0.585
RUS	0.752	0.741	0.731	0.723	0.692	0.647	0.643	0.637	0.631	0.625	0.602	0.569	0.565	0.557	0.554	0.548	0.531	0.509	0.503	0.494	0.491	0.49	0.475	0.455	0.448	0.448	0.438	0.437	0.426	0.411
RWA	0.04	0.037	0.036	0.035	0.031	0.025	0.496	0.48	0.467	0.456	0.421	0.384	0.341	0.313	0.305	0.289	0.252	0.214	0.279	0.255	0.241	0.236	0.207	0.184	0.218	0.218	0.196	0.188	0.172	0.149
SAU	0.906	0.896	0.888	0.88	0.851	0.812	0.83	0.823	0.815	0.808	0.781	0.745	0.768	0.755	0.751	0.744	0.722	0.691	0.706	0.695	0.688	0.686	0.667	0.641	0.651	0.651	0.639	0.636	0.621	0.598
SDN	0.549	0.52	0.496	0.478	0.416	0.357	0.446	0.428	0.411	0.397	0.348	0.302	0.387	0.362	0.352	0.341	0.304	0.273	0.338	0.32	0.307	0.302	0.272	0.247	0.294	0.294	0.275	0.267	0.245	0.228
SEN	0.699	0.67	0.651	0.634	0.593	0.546	0.621	0.603	0.588	0.576	0.542	0.508	0.581	0.558	0.55	0.54	0.513	0.48	0.542	0.527	0.516	0.511	0.488	0.462	0.506	0.506	0.492	0.485	0.465	0.442
SGP	1.526	1.526	1.526	1.526	1.526	1.526	1.022	1.022	1.022	1.022	1.022	1.022	1.02	1.02	1.02	1.02	1.02	1.02	1.019	1.019	1.019	1.019	1.019	1.019	1.017	1.017	1.017	1.017	1.017	1.017
SLB	0.499	0.441	0.414	0.405	0.405	0.382	0.444	0.407	0.393	0.393	0.393	0.374	0.408	0.372	0.365	0.365	0.343	0.343	0.359	0.344	0.33	0.33	0.307	0.307	0.334	0.334	0.314	0.314	0.302	0.302
SLE	0.559	0.524	0.501	0.487	0.454	0.424	0.496	0.475	0.46	0.449	0.427	0.401	0.467	0.444	0.434	0.426	0.407	0.383	0.432	0.42	0.407	0.402	0.387	0.365	0.405	0.405	0.391	0.384	0.371	0.35
SLV	0.914	0.899	0.887	0.873	0.829	0.747	0.865	0.85	0.839	0.831	0.783	0.707	0.824	0.805	0.795	0.786	0.737	0.667	0.779	0.767	0.753	0.743	0.696	0.631	0.736	0.736	0.718	0.705	0.662	0.6
SOM	0.452	0.427	0.409	0.396	0.353	0.321	0.394	0.376	0.364	0.355	0.323	0.292	0.35	0.329	0.321	0.314	0.289	0.265	0.318	0.305	0.296	0.292	0.27	0.252	0.29	0.29	0.278	0.274	0.259	0.243
SRB	0.705	0.691	0.68	0.669	0.634	0.584	0.577	0.569	0.561	0.551	0.522	0.484	0.48	0.467	0.463	0.456	0.438	0.402	0.396	0.385	0.381	0.381	0.365	0.332	0.32	0.32	0.31	0.309	0.299	0.28
SSD	0.589	0.568	0.546	0.531	0.472	0.393	0.477	0.46	0.442	0.429	0.375	0.314	0.409	0.385	0.371	0.359	0.313	0.267	0.361	0.344	0.326	0.317	0.275	0.235	0.316	0.316	0.292	0.279	0.245	0.206
SUR	0.944	0.911	0.887	0.88	0.86	0.809	0.77	0.756	0.748	0.737	0.719	0.658	0.675	0.659	0.648	0.627	0.609	0.565	0.563	0.545	0.531	0.528	0.516	0.463	0.444	0.444	0.411	0.408	0.398	0.328
SVK	0.443	0.407	0.382	0.361	0.304	0.261	0.272	0.258	0.246	0.237	0.213	0.18	0.176	0.164	0.161	0.155	0.144	0.112	0.111	0.103	0.101	0.101	0.087	0.076	0.064	0.064	0.058	0.058	0.053	0.045
SVN	0.57	0.548	0.538	0.526	0.478	0.408	0.432	0.426	0.412	0.4	0.369	0.32	0.339	0.326	0.32	0.309	0.282	0.248	0.274	0.262	0.257	0.256	0.232	0.215	0.22	0.22	0.205	0.204	0.196	0.18
SWE	0.719	0.702	0.687	0.675	0.635	0.581	0.552	0.544	0.538	0.531	0.508	0.475	0.435	0.427	0.425	0.418	0.402	0.377	0.341	0.331	0.329	0.328	0.315	0.3	0.266	0.266	0.256	0.256	0.247	0.228
SYR	0.86	0.841	0.825	0.812	0.762	0.703	0.783	0.767	0.752	0.739	0.692	0.641	0.731	0.708	0.699	0.687	0.643	0.598	0.681	0.665	0.651	0.642	0.603	0.56	0.63	0.63	0.609	0.597	0.567	0.531
TCD	0.336	0.306	0.284	0.268	0.224	0.19	0.233	0.222	0.212	0.204	0.18	0.16	0.193	0.181	0.178	0.173	0.162	0.144	0.163	0.155	0.152	0.151	0.143	0.132	0.141	0.141	0.136	0.135	0.13	0.124
TGO	0.297	0.285	0.274	0.267	0.243	0.213	0.266	0.258	0.251	0.247	0.231	0.208	0.231	0.221	0.218	0.215	0.203	0.179	0.202	0.195	0.19	0.187	0.175	0.158	0.173	0.173	0.166	0.162	0.152	0.139
THA	0.8	0.771	0.749	0.732	0.672	0.617	0.665	0.643	0.625	0.61	0.559	0.511	0.586	0.555	0.545	0.532	0.492	0.451	0.513	0.491	0.476	0.471	0.438	0.408	0.448	0.448	0.426	0.418	0.397	0.372
TJK	0.94	0.923	0.91	0.895	0.848	0.771	0.842	0.826	0.811	0.798	0.752	0.671	0.731	0.706	0.695	0.684	0.628	0.539	0.638	0.619	0.604	0.597	0.542	0.466	0.542	0.542	0.516	0.504	0.456	0.394
TKM	0.87	0.861	0.848	0.838	0.777	0.679	0.86	0.848	0.836	0.823	0.759	0.67	0.797	0.778	0.769	0.754	0.697	0.604	0.73	0.714	0.697	0.687	0.636	0.551	0.661	0.661	0.636	0.621	0.579	0.51
TLS	0.844	0.78	0.724	0.694	0.58	0.479	0.751	0.7	0.652	0.622	0.501	0.437	0.692	0.633	0.594	0.565	0.477	0.414	0.623	0.587	0.547	0.519	0.437	0.367	0.571	0.571	0.525	0.495	0.419	0.354
TON	0.791	0.72	0.699	0.672	0.497	0.497	0.673	0.629	0.585	0.558	0.451	0.451	0.605	0.53	0.509	0.479	0.411	0.411	0.51	0.475	0.433	0.403	0.368	0.301	0.386	0.386	0.319	0.289	0.205	0.205
TTO	0.923	0.912	0.903	0.888	0.864	0.851	0.805	0.798	0.785	0.78	0.756	0.715	0.676	0.66	0.658	0.648	0.626	0.598	0.543	0.523	0.518	0.516	0.497	0.462	0.432	0.432	0.421	0.418	0.413	0.392
TUN	0.905	0.889	0.875	0.864	0.826	0.754	0.834	0.821	0.808	0.798	0.763	0.697	0.777	0.759	0.75	0.743	0.71	0.648	0.722	0.709	0.696	0.69	0.657	0.609	0.662	0.662	0.642	0.634	0.605	0.563
TUR	0.908	0.898	0.89	0.884	0.862	0.833	0.857	0.851	0.845	0.839	0.82	0.794	0.819	0.81	0.806	0.801	0.784	0.761	0.781	0.774	0.769	0.766	0.751	0.728	0.743	0.743	0.734	0.731	0.718	0.697
TZA	0.527	0.504	0.487	0.473	0.423	0.38	0.432	0.419	0.406	0.396	0.362	0.33	0.385	0.367	0.36	0.352	0.327	0.303	0.342	0.33	0.32	0.316	0.297	0.277	0.308	0.308	0.295	0.289	0.276	0.259
UGA	1.034	1.015	1.003	0.994	0.966	0.934	0.378	0.365	0.354	0.346	0.319	0.296	0.27	0.255	0.25	0.244	0.227	0.208	0.231	0.221	0.215	0.212	0.198	0.186	0.203	0.203	0.193	0.189	0.179	0.169
UKR	0.709	0.696	0.687	0.678	0.648	0.606	0.598	0.592	0.586	0.582	0.56	0.532	0.519	0.513	0.511	0.507	0.494	0.478	0.465	0.459	0.456	0.456	0.446	0.435	0.418	0.418	0.412	0.411	0.404	0.394
URY	0.838	0.831	0.819	0.813	0.794	0.755	0.793	0.788	0.781	0.777	0.759	0.72	0.781	0.775	0.769	0.767	0.753	0.717	0.19	0.186	0.183	0.183	0.173	0.162	0.092	0.092	0.091	0.089	0.088	0.078
USA	0.77	0.76	0.753	0.747	0.724	0.694	0.648	0.64	0.633	0.627	0.605	0.577	0.539	0.524	0.52	0.511	0.489	0.462	0.436	0.418	0.41	0.408	0.385	0.36	0.345	0.345	0.325	0.32	0.303	0.281
UZB	0.823	0.812	0.801	0.791	0.755	0.711	0.823	0.813	0.802	0.792	0.752	0.707	0.707	0.687	0.68	0.667	0.632	0.587	0.593	0.573	0.561	0.559	0.527	0.488	0.484	0.484	0.461	0.458	0.44	0.413
VCT	0.921	0.906	0.89	0.868	0.722	0.604	0.678	0.656	0.637	0.561	0.466	0.466	0.531	0.472	0.453	0.427	0.427	0.427	0.362	0.331	0.312	0.312	0.312	0.312	0.199	0.199	0.18	0.133	0.133	0
VEN	0.952	0.941	0.93	0.919	0.886	0.848	0.897	0.887	0.876	0.867	0.833	0.792	0.853	0.838	0.83	0.822	0.788	0.751	0.811	0.799	0.787	0.781	0.754	0.718	0.765	0.765	0.748	0.739	0.715	0.683
VIR	0.7	0.677	0.677	0.627	0.567	0.423	0.256	0.23	0.23	0.181	0	0	0	0	0	0	0	0	0	0	0	0	0	0	0	0	0	0	0	0
VNM	0.98	0.972	0.964	0.957	0.933	0.9	0.866	0.856	0.847	0.839	0.811	0.771	0.795	0.779	0.77	0.762	0.73	0.688	0.722	0.707	0.694	0.688	0.655	0.609	0.652	0.652	0.63	0.619	0.59	0.545
VUT	0.725	0.683	0.634	0.603	0.603	0.603	0.679	0.623	0.611	0.58	0.556	0.502	0.612	0.547	0.521	0.476	0.456	0.414	0.55	0.523	0.498	0.468	0.448	0.405	0.455	0.455	0.418	0.388	0.356	0.356
WSM	0.963	0.914	0.841	0.799	0.614	0.502	0.805	0.767	0.727	0.683	0.533	0.455	0.704	0.652	0.599	0.584	0.421	0.421	0.575	0.541	0.476	0.476	0.362	0.362	0.46	0.46	0.383	0.369	0.227	0.227
YEM	0.91	0.888	0.871	0.855	0.791	0.715	0.835	0.813	0.794	0.775	0.711	0.635	0.779	0.749	0.733	0.716	0.654	0.582	0.719	0.699	0.678	0.664	0.603	0.533	0.661	0.661	0.634	0.615	0.561	0.495
ZAF	0.813	0.804	0.795	0.788	0.76	0.724	0.736	0.731	0.725	0.719	0.696	0.664	0.684	0.675	0.672	0.667	0.65	0.621	0.638	0.63	0.625	0.623	0.606	0.578	0.47	0.47	0.461	0.458	0.445	0.426
ZMB	0.489	0.476	0.467	0.461	0.441	0.427	0.43	0.424	0.42	0.416	0.401	0.39	0.399	0.393	0.39	0.387	0.377	0.363	0.363	0.358	0.354	0.353	0.344	0.332	0.338	0.338	0.331	0.329	0.324	0.313
ZWE	0.351	0.348	0.345	0.342	0.336	0.325	0.319	0.318	0.316	0.314	0.31	0.304	0.297	0.295	0.295	0.294	0.29	0.285	0.276	0.273	0.273	0.273	0.268	0.263	0.258	0.258	0.256	0.255	0.251	0.247
The table lists the countries where all scenario estimates are valid.
