# Supplementary material for: Rethinking the country-level percentage of population residing in urban area with a global harmonized urban definition
Source: iScience. 2024 May 27;27(6):110125. doi: 10.1016/j.isci.2024.110125 (PMC11186970; doi:10.1016/j.isci.2024.110125)
Supplement: Data S1. Tables S6–S8 [file mmc2.zip › Table S8_Country level PPRUA estimation with WorldPop_Uncons and different configurations.xlsx]

## Sheet: Sheet1
Country	300	300	300	300	300	300	600	600	600	600	600	600	900	900	900	900	900	900	1200	1200	1200	1200	1200	1200	1500	1500	1500	1500	1500	1500
	1000	1500	2000	2500	5000	10000	1000	1500	2000	2500	5000	10000	1000	1500	2000	2500	5000	10000	1000	1500	2000	2500	5000	10000	1000	1500	2000	2500	5000	10000
AFG	0.351	0.35	0.35	0.348	0.344	0.336	0.275	0.274	0.274	0.273	0.271	0.268	0.236	0.236	0.236	0.235	0.234	0.229	0.211	0.21	0.21	0.21	0.209	0.206	0.193	0.193	0.193	0.193	0.192	0.19
AGO	0.571	0.571	0.57	0.57	0.568	0.566	0.538	0.537	0.537	0.537	0.536	0.534	0.534	0.534	0.534	0.534	0.533	0.532	0.511	0.511	0.511	0.51	0.51	0.508	0.493	0.493	0.493	0.493	0.492	0.492
ALB	0.664	0.655	0.647	0.644	0.628	0.6	0.577	0.574	0.57	0.566	0.553	0.541	0.534	0.531	0.53	0.525	0.518	0.497	0.499	0.497	0.495	0.494	0.481	0.472	0.475	0.475	0.47	0.468	0.459	0.45
AND	0.794	0.785	0.785	0.785	0.73	0.73	0.698	0.698	0.698	0.677	0.573	0.503	0.593	0.593	0.593	0.593	0.527	0.47	0.525	0.525	0.508	0.508	0.451	0.405	0.525	0.525	0.508	0.508	0.451	0.405
ARE	0.778	0.777	0.776	0.776	0.774	0.77	0.579	0.578	0.577	0.577	0.576	0.575	0.521	0.52	0.52	0.519	0.519	0.519	0.469	0.468	0.468	0.468	0.466	0.464	0.419	0.419	0.416	0.416	0.413	0.41
ARG	0.85	0.846	0.842	0.838	0.82	0.794	0.715	0.713	0.71	0.708	0.697	0.678	0.625	0.623	0.622	0.62	0.613	0.602	0.247	0.244	0.244	0.244	0.239	0.232	0.135	0.135	0.134	0.134	0.132	0.129
ARM	0.697	0.69	0.681	0.675	0.65	0.62	0.596	0.591	0.586	0.581	0.562	0.539	0.536	0.535	0.533	0.526	0.517	0.495	0.489	0.485	0.484	0.484	0.475	0.458	0.458	0.458	0.455	0.453	0.447	0.435
ATG	0.719	0.703	0.703	0.703	0.703	0.703	0.442	0.442	0.425	0.425	0.425	0.425	0.3	0.3	0.3	0.3	0.3	0.3	0.245	0.245	0.245	0.245	0.245	0.245	0.158	0.158	0.158	0.158	0.158	0.158
AUS	0.83	0.822	0.816	0.81	0.786	0.756	0.546	0.542	0.537	0.533	0.514	0.493	0.398	0.391	0.389	0.385	0.374	0.355	0.158	0.152	0.149	0.149	0.136	0.123	0.063	0.063	0.057	0.056	0.05	0.041
AUT	0.515	0.506	0.499	0.494	0.468	0.438	0.423	0.419	0.416	0.412	0.399	0.377	0.368	0.366	0.365	0.362	0.356	0.346	0.333	0.33	0.329	0.329	0.324	0.318	0.292	0.292	0.29	0.29	0.288	0.285
AZE	0.598	0.595	0.592	0.59	0.58	0.564	0.453	0.45	0.45	0.449	0.441	0.43	0.389	0.389	0.388	0.388	0.385	0.379	0.357	0.357	0.357	0.356	0.354	0.351	0.334	0.334	0.333	0.333	0.332	0.33
BDI	0.099	0.097	0.095	0.093	0.086	0.08	0.318	0.313	0.309	0.306	0.289	0.27	0.205	0.2	0.198	0.194	0.184	0.173	0.172	0.167	0.165	0.164	0.155	0.147	0.14	0.14	0.134	0.133	0.127	0.119
BEL	0.644	0.635	0.627	0.62	0.597	0.57	0.458	0.452	0.444	0.44	0.417	0.388	0.355	0.348	0.346	0.34	0.325	0.304	0.295	0.287	0.286	0.285	0.266	0.256	0.24	0.24	0.231	0.229	0.221	0.209
BEN	0.113	0.111	0.109	0.109	0.103	0.1	0.1	0.099	0.099	0.098	0.095	0.089	0.066	0.065	0.065	0.064	0.06	0.056	0.095	0.094	0.094	0.094	0.093	0.088	0.216	0.216	0.216	0.216	0.214	0.211
BFA	0.264	0.263	0.262	0.261	0.257	0.251	0.222	0.222	0.222	0.222	0.22	0.217	0.203	0.203	0.203	0.203	0.202	0.2	0.191	0.191	0.191	0.191	0.191	0.19	0.184	0.184	0.184	0.184	0.184	0.183
BGD	0.008	0.008	0.008	0.008	0.008	0.008	0.037	0.037	0.036	0.036	0.034	0.032	0.188	0.187	0.186	0.185	0.18	0.176	0.213	0.209	0.209	0.209	0.204	0.198	0.351	0.351	0.347	0.347	0.343	0.337
BGR	2.602	2.599	2.596	2.593	2.584	2.566	2.427	2.426	2.425	2.425	2.418	2.409	2.063	2.062	2.062	2.061	2.058	2.053	1.506	1.504	1.504	1.504	1.499	1.492	1.423	1.423	1.421	1.421	1.421	1.418
BHR	1.363	1.363	1.363	1.362	1.362	1.362	1.116	1.116	1.116	1.116	1.114	1.111	1.091	1.09	1.09	1.089	1.089	1.089	1.064	1.062	1.062	1.062	1.059	1.059	1.042	1.042	1.041	1.04	1.038	1.034
BHS	0.926	0.926	0.926	0.926	0.926	0.926	0.855	0.855	0.855	0.855	0.855	0.855	0.722	0.718	0.706	0.706	0.692	0.668	0.544	0.54	0.54	0.54	0.54	0.493	0.272	0.272	0.262	0.262	0.262	0.262
BIH	0.328	0.325	0.318	0.315	0.282	0.248	0.153	0.15	0.148	0.147	0.141	0.138	0.083	0.083	0.083	0.083	0.083	0.083	0.07	0.07	0.07	0.07	0.07	0.07	0.063	0.063	0.063	0.063	0.063	0.063
BLR	0.535	0.533	0.531	0.531	0.524	0.518	0.482	0.481	0.481	0.481	0.479	0.478	0.452	0.452	0.452	0.452	0.451	0.45	0.438	0.437	0.437	0.437	0.437	0.437	0.455	0.455	0.454	0.454	0.454	0.451
BLZ	0.159	0.155	0.155	0.155	0.149	0.097	0.075	0.072	0.072	0.067	0.067	0.054	0.047	0.047	0.047	0.047	0.047	0.047	0.037	0.037	0.037	0.037	0.037	0.037	0.004	0.004	0	0	0	0
BOL	0.52	0.519	0.518	0.517	0.512	0.507	0.464	0.464	0.464	0.463	0.46	0.456	0.419	0.419	0.419	0.419	0.417	0.413	0.387	0.387	0.387	0.387	0.386	0.386	0.357	0.357	0.357	0.356	0.355	0.354
BRA	0.84	0.832	0.826	0.82	0.794	0.751	0.802	0.796	0.79	0.785	0.761	0.722	0.771	0.763	0.758	0.753	0.731	0.695	0.74	0.733	0.726	0.722	0.702	0.669	0.693	0.693	0.683	0.678	0.659	0.629
BRB	0.898	0.894	0.888	0.888	0.878	0.878	0.685	0.68	0.673	0.673	0.673	0.673	0.484	0.484	0.484	0.484	0.484	0.484	0.344	0.344	0.344	0.344	0.335	0.335	0.228	0.228	0.228	0.228	0.228	0.228
BRN	0.746	0.737	0.737	0.737	0.714	0.687	0.535	0.529	0.526	0.526	0.508	0.508	0.366	0.366	0.366	0.352	0.352	0.314	0.223	0.209	0.206	0.206	0.183	0.183	0.116	0.116	0.108	0.108	0.108	0.108
BTN	0.138	0.138	0.138	0.138	0.135	0.117	0.091	0.091	0.091	0.091	0.091	0.091	0.058	0.058	0.058	0.056	0.056	0.056	0.037	0.037	0.037	0.037	0.037	0.037	0.009	0.009	0.009	0.009	0	0
BWA	0.215	0.214	0.213	0.212	0.206	0.2	0.14	0.14	0.139	0.138	0.136	0.128	0.092	0.091	0.091	0.091	0.089	0.083	0.052	0.049	0.049	0.049	0.047	0.038	0.021	0.021	0.02	0.02	0.02	0.016
CAF	0.308	0.306	0.305	0.303	0.294	0.284	0.244	0.243	0.243	0.243	0.241	0.234	0.214	0.213	0.213	0.212	0.211	0.203	0.191	0.191	0.191	0.19	0.19	0.187	0.18	0.18	0.18	0.18	0.178	0.177
CAN	0.88	0.873	0.866	0.861	0.839	0.811	0.722	0.717	0.712	0.708	0.691	0.67	0.657	0.65	0.647	0.642	0.63	0.61	0.59	0.582	0.578	0.577	0.561	0.543	0.509	0.509	0.496	0.493	0.479	0.46
CHE	1.444	1.435	1.426	1.418	1.391	1.351	0.611	0.605	0.593	0.588	0.56	0.522	0.492	0.48	0.477	0.47	0.45	0.416	0.411	0.398	0.393	0.392	0.369	0.34	0.343	0.343	0.331	0.328	0.314	0.285
CHL	0.785	0.781	0.779	0.776	0.764	0.747	0.647	0.645	0.644	0.642	0.637	0.625	0.521	0.52	0.52	0.519	0.514	0.509	0.112	0.112	0.111	0.111	0.11	0.107	0.049	0.049	0.048	0.048	0.047	0.047
CHN	0.754	0.751	0.748	0.746	0.735	0.72	0.581	0.578	0.575	0.572	0.56	0.542	0.502	0.498	0.497	0.494	0.483	0.469	0.452	0.447	0.445	0.444	0.435	0.423	0.418	0.418	0.412	0.411	0.404	0.394
CMR	0.465	0.464	0.463	0.462	0.457	0.448	0.374	0.374	0.373	0.372	0.369	0.364	0.332	0.331	0.331	0.33	0.329	0.325	0.308	0.307	0.307	0.307	0.307	0.305	0.291	0.291	0.291	0.291	0.29	0.289
COD	0.294	0.292	0.29	0.289	0.283	0.274	0.228	0.227	0.227	0.226	0.223	0.216	0.223	0.222	0.222	0.221	0.219	0.216	0.187	0.186	0.186	0.186	0.184	0.181	0.166	0.166	0.165	0.165	0.164	0.162
COG	2.311	2.311	2.311	2.311	2.311	2.309	2.251	2.251	2.251	2.251	2.251	2.249	2.214	2.214	2.214	2.214	2.214	2.21	2.164	2.163	2.163	2.163	2.163	2.159	2.111	2.111	2.111	2.111	2.111	2.109
COL	0.668	0.666	0.663	0.661	0.652	0.636	0.609	0.608	0.607	0.605	0.598	0.584	0.574	0.573	0.572	0.57	0.564	0.555	0.548	0.546	0.545	0.545	0.539	0.531	0.526	0.526	0.524	0.523	0.52	0.513
COM	0.969	0.968	0.966	0.966	0.966	0.966	0.507	0.496	0.492	0.479	0.479	0.473	0.414	0.414	0.414	0.414	0.414	0.414	0.289	0.286	0.286	0.286	0.286	0.286	0.168	0.168	0.164	0.164	0.16	0.16
CPV	0.556	0.551	0.547	0.547	0.535	0.511	0.388	0.388	0.385	0.385	0.385	0.365	0.336	0.334	0.334	0.334	0.324	0.324	0.3	0.3	0.3	0.3	0.295	0.277	0.266	0.266	0.266	0.266	0.266	0.266
CRI	0.668	0.665	0.661	0.656	0.639	0.622	0.593	0.59	0.587	0.585	0.575	0.552	0.547	0.543	0.543	0.54	0.53	0.511	0.506	0.503	0.502	0.502	0.49	0.476	0.467	0.467	0.462	0.461	0.451	0.445
CUB	0.57	0.564	0.558	0.553	0.523	0.485	0.476	0.472	0.469	0.464	0.447	0.415	0.41	0.408	0.407	0.404	0.392	0.372	0.355	0.351	0.35	0.35	0.34	0.331	0.308	0.308	0.304	0.304	0.3	0.293
CYM	1.149	1.149	1.149	1.149	1.149	1.149	0.936	0.936	0.936	0.936	0.936	0.845	0.674	0.674	0.674	0.638	0.638	0.638	0.323	0.323	0.323	0.323	0.323	0.232	0.16	0.16	0.16	0.119	0.119	0
CYP	0.722	0.718	0.705	0.695	0.674	0.647	0.595	0.591	0.583	0.578	0.56	0.546	0.493	0.485	0.482	0.481	0.468	0.468	0.433	0.432	0.432	0.432	0.422	0.413	0.364	0.364	0.355	0.355	0.353	0.333
CZE	0.56	0.55	0.541	0.532	0.497	0.452	0.402	0.398	0.393	0.387	0.367	0.331	0.293	0.29	0.288	0.286	0.275	0.255	0.204	0.198	0.198	0.196	0.19	0.181	0.14	0.14	0.137	0.136	0.132	0.126
DEU	0.628	0.619	0.612	0.605	0.579	0.544	0.482	0.477	0.473	0.468	0.449	0.424	0.367	0.364	0.361	0.357	0.345	0.329	0.277	0.272	0.271	0.271	0.262	0.252	0.198	0.198	0.193	0.193	0.188	0.182
DJI	0.57	0.566	0.566	0.566	0.555	0.549	0.541	0.539	0.539	0.539	0.539	0.534	0.527	0.527	0.527	0.527	0.525	0.525	0.508	0.508	0.507	0.507	0.507	0.501	0.496	0.496	0.494	0.494	0.491	0.491
DMA	0.375	0.375	0.351	0.351	0.301	0.301	0.287	0.247	0.247	0.247	0.247	0.247	0.202	0.202	0.202	0.202	0.202	0.202	0.143	0.143	0.143	0.143	0.143	0	0.124	0.124	0.124	0.124	0.124	0
DNK	0.654	0.641	0.631	0.623	0.589	0.543	0.486	0.479	0.475	0.469	0.45	0.422	0.371	0.368	0.365	0.361	0.35	0.329	0.287	0.281	0.281	0.28	0.271	0.261	0.233	0.233	0.229	0.229	0.224	0.215
DOM	0.828	0.825	0.823	0.821	0.808	0.788	0.742	0.74	0.738	0.734	0.723	0.707	0.684	0.681	0.68	0.677	0.668	0.657	0.642	0.639	0.637	0.636	0.629	0.618	0.609	0.609	0.604	0.602	0.599	0.587
DZA	0.703	0.699	0.696	0.691	0.671	0.64	0.617	0.615	0.611	0.608	0.587	0.557	0.568	0.564	0.562	0.558	0.54	0.513	0.525	0.52	0.517	0.515	0.501	0.477	0.488	0.488	0.482	0.479	0.468	0.445
ECU	0.65	0.648	0.645	0.644	0.637	0.623	0.571	0.57	0.568	0.566	0.559	0.549	0.526	0.524	0.524	0.522	0.515	0.505	0.49	0.487	0.486	0.486	0.483	0.473	0.462	0.462	0.459	0.459	0.455	0.449
EGY	0.971	0.971	0.97	0.97	0.969	0.968	0.94	0.939	0.939	0.938	0.936	0.933	0.893	0.892	0.891	0.89	0.887	0.88	0.836	0.834	0.833	0.833	0.826	0.816	0.765	0.765	0.761	0.759	0.752	0.735
ERI	0.24	0.237	0.234	0.231	0.223	0.204	0.141	0.138	0.136	0.136	0.124	0.119	0.102	0.101	0.1	0.099	0.099	0.097	0.086	0.085	0.085	0.085	0.082	0.076	0.072	0.072	0.071	0.071	0.068	0.065
ESP	0.823	0.815	0.807	0.8	0.772	0.734	0.748	0.742	0.735	0.729	0.704	0.667	0.69	0.681	0.677	0.672	0.649	0.614	0.639	0.63	0.623	0.621	0.6	0.571	0.594	0.594	0.583	0.578	0.561	0.536
EST	0.618	0.606	0.586	0.577	0.551	0.484	0.54	0.529	0.524	0.523	0.501	0.452	0.445	0.434	0.432	0.426	0.404	0.392	0.374	0.365	0.36	0.36	0.348	0.342	0.321	0.321	0.307	0.307	0.307	0.304
ETH	0.415	0.413	0.41	0.407	0.397	0.385	0.25	0.248	0.247	0.245	0.238	0.228	0.182	0.181	0.18	0.179	0.174	0.165	0.148	0.146	0.146	0.145	0.141	0.133	0.127	0.127	0.125	0.125	0.122	0.114
FIN	0.374	0.373	0.372	0.372	0.365	0.358	0.23	0.229	0.228	0.228	0.226	0.224	0.134	0.134	0.133	0.133	0.132	0.13	0.102	0.102	0.102	0.102	0.102	0.102	0.092	0.092	0.092	0.092	0.092	0.092
FJI	0.614	0.611	0.604	0.602	0.578	0.563	0.499	0.493	0.482	0.474	0.46	0.439	0.445	0.437	0.426	0.423	0.41	0.375	0.398	0.393	0.377	0.375	0.367	0.342	0.365	0.365	0.343	0.328	0.325	0.318
FRA	0.624	0.612	0.602	0.594	0.567	0.538	0.498	0.493	0.488	0.483	0.465	0.442	0.427	0.421	0.419	0.415	0.402	0.386	0.379	0.373	0.371	0.37	0.359	0.348	0.339	0.339	0.332	0.331	0.325	0.314
FRO	0.401	0.401	0.401	0.401	0.401	0.401	0.037	0	0	0	0	0	0	0	0	0	0	0	0	0	0	0	0	0	0	0	0	0	0	0
GAB	0.325	0.324	0.324	0.324	0.324	0.324	0.322	0.322	0.322	0.322	0.322	0.322	0.319	0.319	0.319	0.319	0.319	0.319	0.31	0.31	0.31	0.31	0.31	0.31	0.299	0.299	0.299	0.299	0.299	0.299
GBR	0.879	0.871	0.864	0.857	0.83	0.797	0.817	0.811	0.803	0.797	0.772	0.737	0.759	0.748	0.744	0.738	0.713	0.678	0.692	0.681	0.672	0.67	0.645	0.61	0.614	0.614	0.595	0.59	0.569	0.537
GEO	0.51	0.508	0.504	0.503	0.496	0.481	0.453	0.452	0.451	0.45	0.445	0.438	0.427	0.426	0.426	0.425	0.422	0.419	0.409	0.408	0.407	0.407	0.403	0.399	0.388	0.388	0.387	0.387	0.382	0.376
GHA	0.646	0.644	0.64	0.637	0.627	0.613	0.519	0.518	0.516	0.515	0.508	0.493	0.465	0.464	0.463	0.462	0.457	0.45	0.435	0.434	0.434	0.433	0.43	0.426	0.412	0.412	0.411	0.411	0.409	0.406
GIN	0.373	0.372	0.371	0.37	0.365	0.36	0.324	0.324	0.323	0.323	0.321	0.319	0.296	0.296	0.296	0.296	0.294	0.292	0.275	0.275	0.275	0.275	0.274	0.273	0.26	0.26	0.26	0.26	0.259	0.257
GMB	0.053	0.052	0.049	0.047	0.042	0.03	0.04	0.039	0.038	0.036	0.031	0.031	0.489	0.489	0.489	0.488	0.487	0.481	0.456	0.455	0.455	0.455	0.455	0.453	0.426	0.426	0.426	0.426	0.424	0.424
GNB	0.353	0.352	0.351	0.351	0.351	0.347	0.328	0.328	0.328	0.328	0.328	0.322	0.317	0.317	0.317	0.317	0.317	0.317	0.312	0.312	0.312	0.312	0.312	0.312	0.308	0.308	0.308	0.308	0.308	0.308
GNQ	0.218	0.218	0.218	0.218	0.216	0.216	0.097	0.097	0.097	0.097	0.097	0.097	0.062	0.062	0.062	0.062	0.059	0.059	0.024	0.023	0.023	0.023	0.023	0.023	0.013	0.013	0.011	0.011	0.011	0.011
GRC	0.704	0.697	0.693	0.687	0.668	0.651	0.642	0.639	0.635	0.632	0.619	0.601	0.604	0.598	0.597	0.594	0.582	0.571	0.574	0.569	0.567	0.566	0.556	0.544	0.55	0.55	0.545	0.543	0.538	0.529
GRD	0.665	0.665	0.647	0.647	0.543	0.543	0.369	0.353	0.313	0.313	0.313	0.213	0.13	0.119	0.076	0.076	0.076	0	0.033	0.017	0	0	0	0	0.017	0.017	0	0	0	0
GRL	0.294	0.259	0.259	0.259	0	0	0	0	0	0	0	0	0	0	0	0	0	0	0	0	0	0	0	0	0	0	0	0	0	0
GTM	0.558	0.556	0.553	0.551	0.542	0.526	0.403	0.401	0.4	0.398	0.39	0.378	0.329	0.328	0.328	0.326	0.322	0.312	0.278	0.275	0.274	0.274	0.268	0.26	0.241	0.241	0.238	0.238	0.236	0.23
GUM	0.861	0.846	0.836	0.823	0.778	0.778	0.73	0.714	0.714	0.686	0.686	0.686	0.524	0.517	0.517	0.517	0.49	0.49	0.413	0.413	0.413	0.413	0.347	0.148	0.316	0.316	0.304	0.292	0.217	0.141
GUY	0.564	0.555	0.55	0.55	0.529	0.491	0.424	0.42	0.42	0.42	0.385	0.36	0.324	0.313	0.31	0.304	0.304	0.25	0.269	0.251	0.251	0.251	0.251	0.209	0.22	0.22	0.217	0.217	0.208	0.179
HKG	0	0	0	0	0	0	0	0	0	0	0	0	0.006	0.006	0.006	0.006	0.006	0.003	1.239	1.239	1.239	1.239	1.239	1.236	1.232	1.232	1.231	1.231	1.231	1.228
HND	0.495	0.488	0.484	0.479	0.457	0.432	0.417	0.415	0.411	0.408	0.393	0.372	0.373	0.369	0.368	0.366	0.355	0.341	0.332	0.329	0.327	0.327	0.322	0.307	0.305	0.305	0.302	0.301	0.295	0.285
HRV	0.442	0.437	0.434	0.432	0.417	0.401	0.344	0.342	0.339	0.337	0.331	0.321	0.264	0.263	0.262	0.261	0.258	0.251	0.201	0.199	0.199	0.199	0.197	0.195	0.128	0.128	0.126	0.125	0.123	0.123
HTI	0.758	0.758	0.757	0.756	0.754	0.747	0.606	0.605	0.604	0.603	0.599	0.59	0.537	0.537	0.536	0.535	0.531	0.522	0.496	0.494	0.494	0.494	0.488	0.482	0.471	0.471	0.469	0.469	0.466	0.462
HUN	0.576	0.565	0.556	0.544	0.514	0.471	0.45	0.447	0.441	0.436	0.415	0.383	0.373	0.368	0.366	0.361	0.348	0.319	0.312	0.306	0.303	0.303	0.29	0.27	0.265	0.265	0.258	0.256	0.246	0.234
IDN	0.746	0.745	0.744	0.743	0.74	0.736	0.639	0.637	0.637	0.636	0.632	0.629	0.544	0.542	0.542	0.54	0.537	0.532	0.462	0.46	0.459	0.459	0.455	0.451	0.409	0.409	0.406	0.406	0.403	0.399
IMN	0.745	0.745	0.727	0.727	0.655	0.478	0.658	0.64	0.622	0.594	0.594	0.45	0.521	0.503	0.503	0.503	0.503	0.369	0.412	0.38	0.38	0.38	0.279	0.279	0.315	0.315	0.296	0.296	0.246	0.246
IND	0.986	0.983	0.981	0.978	0.968	0.957	0.75	0.748	0.745	0.743	0.731	0.718	0.542	0.54	0.538	0.535	0.526	0.513	0.421	0.417	0.415	0.415	0.407	0.395	0.33	0.33	0.326	0.325	0.319	0.31
IRL	0.6	0.589	0.581	0.571	0.539	0.49	0.529	0.522	0.517	0.514	0.489	0.448	0.471	0.461	0.459	0.455	0.437	0.395	0.41	0.398	0.39	0.388	0.368	0.338	0.35	0.35	0.335	0.329	0.314	0.284
IRN	0.558	0.556	0.554	0.552	0.543	0.529	0.442	0.44	0.439	0.437	0.43	0.421	0.371	0.371	0.37	0.368	0.364	0.356	0.325	0.323	0.323	0.323	0.32	0.315	0.29	0.29	0.288	0.288	0.286	0.284
IRQ	0.559	0.557	0.556	0.555	0.55	0.542	0.434	0.433	0.432	0.432	0.429	0.422	0.355	0.355	0.354	0.354	0.35	0.345	0.305	0.304	0.304	0.304	0.302	0.3	0.265	0.265	0.263	0.263	0.262	0.261
ISL	0.53	0.524	0.524	0.524	0.51	0.51	0.341	0.341	0.341	0.335	0.335	0.335	0.051	0.048	0.042	0.042	0.042	0.042	0	0	0	0	0	0	0	0	0	0	0	0
ISR	1.037	1.034	1.033	1.031	1.025	1.019	1.054	1.053	1.051	1.048	1.046	1.029	0.949	0.948	0.946	0.943	0.939	0.925	0.876	0.872	0.871	0.869	0.86	0.837	0.812	0.812	0.803	0.802	0.794	0.778
ITA	0.727	0.708	0.69	0.675	0.619	0.547	0.731	0.714	0.698	0.685	0.631	0.562	0.67	0.646	0.635	0.623	0.575	0.508	0.612	0.595	0.578	0.57	0.526	0.467	0.553	0.553	0.529	0.516	0.481	0.426
JAM	0.678	0.675	0.669	0.668	0.648	0.62	0.554	0.553	0.549	0.545	0.53	0.497	0.457	0.453	0.45	0.444	0.435	0.411	0.366	0.358	0.358	0.356	0.344	0.33	0.289	0.289	0.285	0.285	0.282	0.272
JOR	0.829	0.827	0.825	0.824	0.814	0.804	0.716	0.714	0.712	0.71	0.701	0.689	0.637	0.635	0.634	0.63	0.624	0.615	0.576	0.571	0.57	0.57	0.56	0.553	0.525	0.525	0.52	0.52	0.517	0.509
JPN	0.868	0.866	0.865	0.863	0.857	0.849	0.777	0.775	0.774	0.772	0.765	0.757	0.715	0.712	0.711	0.709	0.704	0.694	0.667	0.664	0.662	0.662	0.656	0.647	0.622	0.622	0.617	0.617	0.612	0.604
KAZ	0.524	0.523	0.522	0.52	0.516	0.511	0.208	0.207	0.207	0.207	0.205	0.204	0.15	0.15	0.15	0.15	0.149	0.148	0.138	0.138	0.138	0.138	0.138	0.138	0.131	0.131	0.131	0.131	0.131	0.131
KEN	0.821	0.82	0.818	0.817	0.811	0.803	0.473	0.471	0.469	0.467	0.46	0.447	0.318	0.316	0.315	0.313	0.306	0.296	0.267	0.264	0.264	0.263	0.257	0.249	0.239	0.239	0.237	0.236	0.232	0.226
KGZ	0.225	0.224	0.222	0.22	0.217	0.211	0.235	0.234	0.234	0.233	0.229	0.224	0.225	0.225	0.225	0.224	0.221	0.221	0.219	0.218	0.218	0.218	0.218	0.218	0.214	0.214	0.214	0.214	0.214	0.214
KHM	0.161	0.158	0.156	0.153	0.142	0.128	0.258	0.256	0.254	0.252	0.245	0.236	0.213	0.211	0.21	0.208	0.204	0.197	0.198	0.196	0.195	0.194	0.189	0.183	0.183	0.183	0.18	0.18	0.176	0.171
KIR	1.376	1.376	0.811	0.811	0	0	0.811	0.811	0.811	0.811	0	0	0.414	0	0	0	0	0	0.414	0	0	0	0	0	0	0	0	0	0	0
KOR	0.929	0.927	0.926	0.925	0.92	0.913	0.868	0.867	0.866	0.865	0.86	0.853	0.828	0.827	0.827	0.826	0.821	0.816	0.799	0.797	0.796	0.796	0.792	0.785	0.769	0.769	0.767	0.766	0.763	0.757
KWT	0.793	0.793	0.792	0.792	0.792	0.792	0.72	0.72	0.72	0.72	0.72	0.72	0.719	0.719	0.719	0.719	0.719	0.719	0.715	0.715	0.715	0.715	0.715	0.715	0.714	0.714	0.714	0.714	0.714	0.714
LAO	0.35	0.328	0.311	0.298	0.255	0.218	0.224	0.213	0.203	0.195	0.176	0.158	0.173	0.162	0.157	0.152	0.138	0.121	0.143	0.135	0.13	0.128	0.114	0.102	0.119	0.119	0.11	0.108	0.097	0.083
LBN	1.151	1.148	1.145	1.142	1.133	1.123	0.909	0.906	0.903	0.899	0.886	0.874	0.857	0.851	0.848	0.844	0.831	0.809	0.809	0.803	0.798	0.796	0.783	0.762	0.77	0.77	0.76	0.755	0.747	0.726
LBR	0.357	0.356	0.356	0.356	0.356	0.352	0.342	0.341	0.341	0.341	0.341	0.341	0.336	0.336	0.336	0.336	0.336	0.336	0.332	0.332	0.332	0.332	0.332	0.332	0.326	0.326	0.325	0.325	0.325	0.325
LBY	0.504	0.5	0.498	0.493	0.48	0.467	0.363	0.362	0.359	0.355	0.348	0.337	0.27	0.268	0.267	0.265	0.262	0.251	0.21	0.208	0.208	0.208	0.206	0.196	0.168	0.168	0.166	0.166	0.165	0.163
LCA	0.719	0.712	0.703	0.703	0.678	0.615	0.497	0.497	0.474	0.474	0.435	0.377	0.289	0.276	0.265	0.238	0.22	0.22	0.152	0.145	0.145	0.145	0.145	0.145	0.096	0.096	0.096	0.096	0.096	0.096
LKA	0.822	0.818	0.815	0.812	0.801	0.792	0.594	0.589	0.585	0.581	0.566	0.551	0.483	0.475	0.473	0.47	0.458	0.442	0.416	0.407	0.404	0.404	0.391	0.376	0.356	0.356	0.346	0.345	0.335	0.322
LSO	0.045	0.043	0.043	0.04	0.038	0.033	0.015	0.015	0.015	0.013	0.009	0	0.002	0.002	0.001	0	0	0	0	0	0	0	0	0	0	0	0	0	0	0
LTU	0.378	0.378	0.377	0.377	0.377	0.377	0.299	0.298	0.297	0.297	0.296	0.293	0.164	0.164	0.162	0.162	0.161	0.159	0.003	0.003	0.003	0.003	0.003	0	0.003	0.003	0.003	0.003	0.003	0
LUX	0.325	0.319	0.31	0.299	0.278	0.256	0.253	0.251	0.242	0.238	0.224	0.224	0.249	0.245	0.241	0.234	0.216	0.216	0.204	0.198	0.198	0.198	0.184	0.184	0.149	0.149	0.146	0.146	0.139	0.111
LVA	0.51	0.508	0.506	0.505	0.496	0.493	0.427	0.426	0.426	0.424	0.421	0.418	0.351	0.35	0.35	0.348	0.347	0.347	0.283	0.282	0.282	0.282	0.279	0.275	0.2	0.2	0.2	0.2	0.198	0.196
MAR	0.664	0.662	0.659	0.657	0.647	0.633	0.611	0.61	0.609	0.608	0.603	0.59	0.581	0.58	0.58	0.579	0.574	0.564	0.557	0.556	0.555	0.555	0.551	0.543	0.536	0.536	0.534	0.534	0.53	0.523
MDA	0.272	0.272	0.272	0.271	0.269	0.266	0.227	0.226	0.226	0.226	0.224	0.224	0.165	0.165	0.164	0.164	0.163	0.159	0.064	0.063	0.063	0.062	0.062	0.059	0.03	0.03	0.03	0.03	0.03	0.029
MDG	0.265	0.265	0.263	0.262	0.259	0.255	0.211	0.211	0.21	0.21	0.209	0.207	0.188	0.188	0.187	0.187	0.186	0.185	0.17	0.17	0.17	0.17	0.168	0.166	0.157	0.157	0.156	0.156	0.155	0.155
MEX	0.858	0.849	0.843	0.838	0.809	0.769	0.809	0.804	0.8	0.795	0.769	0.732	0.776	0.769	0.766	0.761	0.737	0.705	0.748	0.743	0.738	0.734	0.712	0.682	0.714	0.714	0.706	0.701	0.682	0.655
MKD	0.39	0.388	0.388	0.386	0.38	0.365	0.213	0.213	0.213	0.213	0.208	0.208	0.136	0.136	0.136	0.136	0.134	0.134	0.11	0.11	0.11	0.108	0.106	0.106	0.072	0.072	0.072	0.072	0.072	0.068
MLI	0.35	0.347	0.345	0.342	0.336	0.327	0.317	0.317	0.316	0.315	0.312	0.308	0.302	0.302	0.301	0.301	0.299	0.297	0.29	0.29	0.29	0.29	0.289	0.286	0.281	0.281	0.28	0.28	0.279	0.277
MLT	1.018	1.018	1.018	1.018	1.018	1.018	0.945	0.941	0.941	0.935	0.925	0.925	0.83	0.821	0.821	0.815	0.793	0.793	0.731	0.721	0.716	0.716	0.707	0.707	0.643	0.643	0.632	0.632	0.611	0.576
MMR	0.353	0.349	0.346	0.343	0.333	0.316	0.27	0.268	0.267	0.265	0.259	0.247	0.242	0.24	0.24	0.239	0.234	0.225	0.224	0.222	0.221	0.221	0.217	0.209	0.209	0.209	0.207	0.207	0.204	0.196
MNE	0.324	0.313	0.313	0.309	0.276	0.223	0.12	0.115	0.115	0.115	0.108	0.108	0	0	0	0	0	0	0	0	0	0	0	0	0	0	0	0	0	0
MNG	0.54	0.539	0.539	0.539	0.532	0.51	0.436	0.434	0.434	0.434	0.431	0.415	0.362	0.361	0.36	0.359	0.357	0.351	0.315	0.313	0.313	0.313	0.31	0.31	0.278	0.278	0.277	0.277	0.276	0.274
MOZ	0.292	0.291	0.29	0.289	0.285	0.28	0.244	0.244	0.243	0.242	0.24	0.236	0.216	0.216	0.215	0.214	0.213	0.21	0.195	0.194	0.194	0.194	0.192	0.189	0.179	0.179	0.178	0.178	0.177	0.175
MRT	0.348	0.348	0.348	0.348	0.344	0.341	0.322	0.321	0.32	0.32	0.319	0.317	0.306	0.305	0.305	0.305	0.304	0.304	0.303	0.303	0.303	0.303	0.302	0.3	0.309	0.309	0.309	0.309	0.308	0.308
MUS	0.907	0.904	0.904	0.901	0.889	0.863	0.768	0.766	0.766	0.764	0.754	0.706	0.662	0.653	0.65	0.644	0.618	0.567	0.584	0.575	0.571	0.569	0.549	0.507	0.519	0.519	0.506	0.5	0.493	0.455
MWI	0.559	0.55	0.542	0.534	0.503	0.475	0.264	0.256	0.248	0.243	0.222	0.202	0.206	0.199	0.195	0.191	0.181	0.169	0.184	0.179	0.176	0.174	0.169	0.16	0.165	0.165	0.16	0.158	0.154	0.148
MYS	0.653	0.651	0.648	0.647	0.639	0.629	0.614	0.612	0.61	0.608	0.599	0.588	0.561	0.557	0.556	0.554	0.545	0.532	0.524	0.519	0.517	0.517	0.508	0.497	0.481	0.481	0.474	0.474	0.468	0.456
NAM	0.455	0.45	0.444	0.44	0.422	0.405	0.416	0.412	0.409	0.406	0.39	0.371	0.387	0.382	0.38	0.375	0.358	0.344	0.36	0.354	0.35	0.347	0.334	0.319	0.332	0.332	0.325	0.32	0.307	0.287
NCL	0.623	0.614	0.614	0.614	0.614	0.591	0.471	0.471	0.471	0.461	0.461	0.461	0.366	0.366	0.366	0.366	0.366	0.366	0.32	0.315	0.309	0.309	0.291	0.291	0.249	0.249	0.235	0.235	0.235	0.235
NER	0.188	0.187	0.186	0.184	0.179	0.172	0.115	0.115	0.114	0.114	0.113	0.11	0.097	0.097	0.097	0.097	0.097	0.096	0.091	0.091	0.091	0.091	0.09	0.089	0.086	0.086	0.086	0.086	0.086	0.086
NGA	0.688	0.685	0.682	0.68	0.672	0.659	0.518	0.516	0.514	0.513	0.503	0.487	0.435	0.433	0.432	0.431	0.423	0.409	0.379	0.377	0.376	0.376	0.369	0.356	0.329	0.329	0.325	0.325	0.32	0.31
NIC	0.431	0.427	0.424	0.423	0.409	0.387	0.35	0.349	0.347	0.345	0.333	0.322	0.295	0.294	0.293	0.292	0.286	0.28	0.255	0.253	0.253	0.253	0.251	0.246	0.222	0.222	0.221	0.221	0.22	0.219
NLD	0.697	0.692	0.686	0.682	0.664	0.642	0.578	0.575	0.572	0.569	0.556	0.537	0.482	0.478	0.477	0.473	0.463	0.448	0.397	0.392	0.391	0.39	0.382	0.363	0.32	0.32	0.315	0.315	0.307	0.296
NOR	0.373	0.371	0.37	0.367	0.362	0.354	0.224	0.223	0.222	0.221	0.215	0.212	0.143	0.143	0.143	0.143	0.143	0.143	0.128	0.128	0.128	0.128	0.128	0.128	0.097	0.097	0.097	0.097	0.095	0.095
NPL	0.268	0.266	0.265	0.264	0.26	0.256	0.275	0.274	0.273	0.272	0.267	0.263	0.262	0.261	0.26	0.258	0.255	0.248	0.255	0.251	0.251	0.251	0.246	0.241	0.246	0.246	0.243	0.243	0.24	0.235
NZL	0.784	0.777	0.769	0.764	0.733	0.706	0.321	0.319	0.319	0.318	0.313	0.303	0	0	0	0	0	0	0	0	0	0	0	0	0	0	0	0	0	0
OMN	0.36	0.358	0.356	0.355	0.351	0.346	0.221	0.221	0.221	0.221	0.22	0.218	0.176	0.176	0.176	0.176	0.176	0.173	0.083	0.083	0.083	0.083	0.083	0.077	0.027	0.027	0.026	0.026	0.026	0.026
PAK	0.212	0.212	0.211	0.211	0.209	0.207	0.373	0.371	0.369	0.367	0.361	0.354	0.357	0.355	0.354	0.351	0.345	0.336	0.334	0.331	0.33	0.33	0.324	0.316	0.308	0.308	0.304	0.304	0.3	0.294
PAN	0.645	0.642	0.64	0.638	0.625	0.607	0.59	0.588	0.585	0.583	0.571	0.56	0.552	0.548	0.547	0.543	0.537	0.524	0.512	0.508	0.505	0.505	0.498	0.487	0.476	0.476	0.472	0.471	0.466	0.454
PER	0.66	0.656	0.654	0.652	0.642	0.629	0.622	0.62	0.618	0.617	0.609	0.596	0.599	0.597	0.596	0.595	0.589	0.578	0.579	0.577	0.576	0.575	0.57	0.562	0.562	0.562	0.559	0.559	0.555	0.548
PHL	0.848	0.843	0.84	0.837	0.822	0.802	0.704	0.7	0.695	0.69	0.673	0.647	0.621	0.614	0.612	0.607	0.591	0.566	0.566	0.559	0.554	0.553	0.536	0.513	0.524	0.524	0.515	0.512	0.499	0.478
PLW	0	0	0	0	0	0	0	0	0	0	0	0	0	0	0	0	0	0	0	0	0	0	0	0	0	0	0	0	0	0
PNG	0.12	0.12	0.12	0.12	0.12	0.12	0.057	0.057	0.057	0.057	0.057	0.055	0.042	0.042	0.042	0.042	0.042	0.042	0.026	0.026	0.026	0.026	0.026	0.026	0	0	0	0	0	0
POL	0.55	0.543	0.537	0.531	0.514	0.486	0.435	0.432	0.43	0.427	0.413	0.393	0.357	0.353	0.353	0.349	0.338	0.323	0.296	0.29	0.289	0.289	0.281	0.267	0.233	0.233	0.227	0.227	0.222	0.211
PRI	0.819	0.81	0.801	0.795	0.772	0.728	0.661	0.647	0.631	0.623	0.58	0.518	0.568	0.546	0.539	0.529	0.49	0.429	0.488	0.469	0.455	0.449	0.411	0.361	0.415	0.415	0.387	0.376	0.347	0.308
PRT	0.716	0.702	0.689	0.679	0.646	0.617	0.602	0.593	0.584	0.576	0.552	0.521	0.539	0.525	0.521	0.512	0.492	0.454	0.493	0.483	0.475	0.469	0.452	0.423	0.451	0.451	0.438	0.429	0.418	0.389
PRY	0.145	0.141	0.137	0.134	0.123	0.102	0.106	0.104	0.102	0.101	0.093	0.075	0.086	0.084	0.084	0.082	0.072	0.062	0.066	0.063	0.062	0.062	0.056	0.052	0.045	0.045	0.043	0.043	0.04	0.033
PSE	1.01	1.009	1.009	1.009	1.009	1.009	0.988	0.988	0.988	0.988	0.988	0.988	0.97	0.97	0.97	0.97	0.97	0.97	0.95	0.95	0.95	0.95	0.95	0.95	0.934	0.934	0.933	0.933	0.932	0.929
PYF	0.614	0.614	0.594	0.594	0.572	0.572	0.367	0.367	0.367	0.356	0.336	0.336	0.196	0.196	0.196	0.196	0.196	0.196	0.145	0.145	0.145	0.145	0.145	0.145	0.058	0.058	0.058	0.058	0.042	0
QAT	0.944	0.943	0.943	0.943	0.941	0.94	0.895	0.894	0.893	0.892	0.892	0.892	0.845	0.845	0.844	0.844	0.843	0.842	0.81	0.809	0.809	0.809	0.804	0.802	0.782	0.782	0.78	0.779	0.776	0.774
ROU	0.266	0.262	0.258	0.256	0.246	0.234	0.224	0.222	0.22	0.219	0.214	0.205	0.223	0.221	0.22	0.219	0.215	0.207	0.277	0.275	0.274	0.274	0.269	0.262	0.245	0.245	0.242	0.241	0.238	0.231
RUS	0.581	0.578	0.575	0.572	0.56	0.544	0.483	0.481	0.48	0.478	0.471	0.46	0.419	0.417	0.416	0.414	0.409	0.402	0.374	0.371	0.37	0.37	0.364	0.357	0.337	0.337	0.333	0.333	0.328	0.322
RWA	0.003	0.003	0.002	0.002	0.002	0	0.312	0.309	0.306	0.304	0.289	0.278	0.214	0.212	0.211	0.21	0.203	0.191	0.177	0.175	0.175	0.175	0.171	0.16	0.155	0.155	0.153	0.153	0.15	0.143
SAU	0.506	0.505	0.504	0.504	0.501	0.498	0.408	0.408	0.408	0.407	0.406	0.405	0.346	0.346	0.346	0.346	0.345	0.342	0.289	0.288	0.288	0.288	0.287	0.285	0.263	0.263	0.262	0.262	0.261	0.26
SDN	0.254	0.254	0.253	0.253	0.252	0.25	0.188	0.188	0.188	0.187	0.187	0.185	0.153	0.153	0.153	0.152	0.152	0.15	0.129	0.129	0.129	0.129	0.128	0.127	0.102	0.102	0.102	0.102	0.102	0.101
SEN	0.553	0.552	0.549	0.548	0.542	0.536	0.445	0.444	0.443	0.443	0.441	0.437	0.321	0.32	0.32	0.319	0.317	0.315	0.29	0.289	0.288	0.288	0.286	0.282	0.267	0.267	0.266	0.266	0.265	0.263
SGP	1.525	1.525	1.525	1.525	1.525	1.525	1.511	1.511	1.511	1.511	1.511	1.511	1.489	1.489	1.489	1.489	1.489	1.489	1.418	1.418	1.418	1.418	1.418	1.418	1.384	1.384	1.384	1.384	1.384	1.384
SLB	0.275	0.263	0.256	0.238	0.238	0.225	0.235	0.232	0.228	0.228	0.228	0.217	0.211	0.211	0.208	0.208	0.198	0.198	0.19	0.187	0.184	0.184	0.174	0.174	0.171	0.171	0.167	0.162	0.153	0.153
SLE	0.426	0.421	0.418	0.415	0.399	0.376	0.375	0.373	0.371	0.368	0.357	0.338	0.348	0.345	0.344	0.342	0.334	0.325	0.327	0.323	0.322	0.322	0.315	0.311	0.307	0.307	0.305	0.304	0.3	0.297
SLV	0.622	0.62	0.615	0.613	0.596	0.577	0.601	0.598	0.595	0.593	0.578	0.561	0.54	0.535	0.534	0.531	0.519	0.501	0.491	0.486	0.484	0.484	0.476	0.459	0.447	0.447	0.442	0.441	0.434	0.425
SOM	0.171	0.171	0.17	0.17	0.17	0.168	0.123	0.123	0.123	0.123	0.123	0.123	0.122	0.122	0.122	0.122	0.122	0.121	0.121	0.121	0.121	0.121	0.121	0.12	0.119	0.119	0.119	0.119	0.119	0.119
SRB	0.534	0.53	0.524	0.519	0.499	0.474	0.429	0.427	0.424	0.421	0.406	0.384	0.378	0.376	0.374	0.372	0.362	0.342	0.338	0.335	0.333	0.333	0.324	0.309	0.292	0.292	0.288	0.287	0.28	0.269
SSD	0.033	0.033	0.033	0.033	0.033	0.031	0.004	0.004	0.004	0.004	0.004	0.004	0	0	0	0	0	0	0	0	0	0	0	0	0	0	0	0	0	0
SUR	0.653	0.651	0.651	0.651	0.651	0.637	0.5	0.5	0.5	0.493	0.493	0.493	0.328	0.328	0.328	0.328	0.328	0.328	0.268	0.262	0.262	0.262	0.256	0.24	0.223	0.223	0.223	0.223	0.218	0.218
SVK	0.379	0.368	0.356	0.347	0.318	0.287	0.284	0.279	0.273	0.27	0.252	0.216	0.218	0.213	0.212	0.207	0.2	0.165	0.164	0.157	0.157	0.156	0.139	0.116	0.112	0.112	0.106	0.106	0.096	0.081
SVN	0.511	0.504	0.496	0.482	0.438	0.38	0.378	0.37	0.36	0.35	0.332	0.29	0.301	0.292	0.29	0.284	0.261	0.239	0.232	0.224	0.222	0.222	0.197	0.188	0.175	0.175	0.168	0.168	0.158	0.131
SWE	0.628	0.619	0.613	0.604	0.575	0.537	0.463	0.457	0.454	0.449	0.433	0.411	0.347	0.343	0.341	0.339	0.329	0.312	0.271	0.262	0.261	0.261	0.252	0.239	0.218	0.218	0.212	0.212	0.205	0.196
SYR	0.703	0.697	0.692	0.684	0.654	0.616	0.605	0.602	0.594	0.589	0.562	0.531	0.541	0.534	0.531	0.526	0.506	0.477	0.493	0.485	0.481	0.48	0.463	0.438	0.452	0.452	0.442	0.439	0.428	0.411
TCD	0.105	0.104	0.104	0.104	0.104	0.103	0.089	0.089	0.089	0.089	0.088	0.088	0.087	0.087	0.087	0.087	0.087	0.087	0.085	0.085	0.085	0.085	0.085	0.085	0.083	0.083	0.083	0.083	0.083	0.083
TGO	0.103	0.101	0.1	0.098	0.093	0.082	0.095	0.094	0.094	0.093	0.088	0.084	0.058	0.058	0.057	0.057	0.055	0.054	0.035	0.034	0.034	0.034	0.032	0.03	0.024	0.024	0.024	0.024	0.023	0.022
THA	0.574	0.568	0.564	0.56	0.545	0.528	0.449	0.446	0.443	0.441	0.432	0.418	0.399	0.396	0.395	0.392	0.385	0.375	0.364	0.361	0.359	0.359	0.352	0.344	0.339	0.339	0.335	0.334	0.33	0.324
TJK	1.588	1.586	1.584	1.582	1.572	1.559	0.336	0.334	0.332	0.33	0.319	0.306	0.258	0.256	0.255	0.253	0.247	0.239	0.208	0.205	0.205	0.205	0.198	0.189	0.177	0.177	0.174	0.173	0.17	0.162
TKM	0.359	0.358	0.356	0.355	0.346	0.338	0.225	0.224	0.223	0.223	0.217	0.211	0.18	0.18	0.18	0.18	0.178	0.177	0.162	0.162	0.162	0.162	0.162	0.16	0.153	0.153	0.153	0.153	0.153	0.153
TLS	0.434	0.426	0.418	0.41	0.398	0.369	0.331	0.329	0.329	0.327	0.312	0.3	0.297	0.297	0.297	0.295	0.281	0.263	0.275	0.27	0.269	0.269	0.262	0.257	0.259	0.259	0.255	0.255	0.253	0.253
TON	0.583	0.518	0.476	0.418	0.335	0.335	0.201	0.186	0.161	0.161	0.161	0.161	0.043	0.027	0.027	0	0	0	0	0	0	0	0	0	0	0	0	0	0	0
TTO	0.742	0.739	0.737	0.735	0.727	0.716	0.545	0.541	0.538	0.538	0.536	0.52	0.389	0.388	0.386	0.384	0.382	0.378	0.286	0.284	0.284	0.284	0.281	0.265	0.199	0.199	0.199	0.199	0.192	0.192
TUN	0.635	0.631	0.628	0.624	0.608	0.574	0.558	0.555	0.552	0.55	0.536	0.511	0.5	0.496	0.495	0.491	0.478	0.462	0.449	0.444	0.442	0.442	0.432	0.417	0.401	0.401	0.396	0.394	0.389	0.375
TUR	0.823	0.819	0.815	0.812	0.798	0.782	0.734	0.733	0.73	0.728	0.718	0.701	0.688	0.685	0.684	0.682	0.674	0.658	0.652	0.649	0.647	0.646	0.638	0.624	0.616	0.616	0.612	0.61	0.604	0.592
TZA	0.368	0.365	0.363	0.36	0.352	0.339	0.317	0.315	0.314	0.313	0.307	0.297	0.284	0.283	0.283	0.281	0.277	0.27	0.259	0.258	0.258	0.257	0.254	0.248	0.244	0.244	0.242	0.242	0.24	0.234
UGA	1.028	1.024	1.022	1.02	1.007	0.99	0.335	0.332	0.331	0.329	0.32	0.305	0.216	0.214	0.214	0.213	0.207	0.197	0.188	0.186	0.185	0.185	0.181	0.172	0.168	0.168	0.167	0.166	0.162	0.156
UKR	0.537	0.535	0.534	0.533	0.525	0.519	0.466	0.465	0.465	0.464	0.461	0.458	0.412	0.411	0.411	0.41	0.408	0.403	0.366	0.365	0.364	0.364	0.361	0.357	0.325	0.325	0.323	0.323	0.32	0.314
URY	0.794	0.788	0.778	0.771	0.757	0.724	0.771	0.764	0.761	0.756	0.742	0.71	0.175	0.171	0.17	0.167	0.156	0.137	0.069	0.065	0.065	0.064	0.064	0.056	0	0	0	0	0	0
USA	0.72	0.712	0.705	0.7	0.679	0.65	0.608	0.602	0.596	0.59	0.57	0.544	0.498	0.486	0.482	0.474	0.455	0.431	0.401	0.385	0.378	0.376	0.355	0.333	0.318	0.318	0.299	0.295	0.279	0.26
UZB	0.236	0.235	0.233	0.231	0.225	0.218	0.344	0.343	0.341	0.341	0.334	0.325	0.162	0.162	0.161	0.161	0.158	0.152	0.104	0.103	0.103	0.103	0.102	0.101	0.082	0.082	0.082	0.082	0.082	0.081
VCT	0.696	0.684	0.665	0.665	0.665	0.665	0.462	0.462	0.462	0.462	0.42	0.42	0.327	0.327	0.308	0.308	0.308	0.308	0.276	0.276	0.276	0.276	0.276	0.276	0.179	0.179	0.179	0.179	0.179	0.179
VEN	0.69	0.688	0.687	0.686	0.682	0.673	0.603	0.602	0.601	0.6	0.596	0.589	0.534	0.533	0.532	0.531	0.529	0.524	0.476	0.474	0.474	0.474	0.47	0.465	0.427	0.427	0.424	0.424	0.422	0.417
VIR	0.54	0.54	0.54	0.54	0.54	0.342	0.038	0.038	0	0	0	0	0	0	0	0	0	0	0	0	0	0	0	0	0	0	0	0	0	0
VNM	0.806	0.805	0.804	0.803	0.801	0.796	0.619	0.618	0.617	0.616	0.612	0.602	0.493	0.49	0.489	0.487	0.479	0.467	0.421	0.415	0.413	0.413	0.404	0.392	0.372	0.372	0.365	0.364	0.357	0.343
VUT	0.393	0.393	0.393	0.393	0.377	0.377	0.347	0.341	0.334	0.334	0.334	0.334	0.313	0.307	0.307	0.307	0.295	0.269	0.282	0.262	0.255	0.255	0.237	0.237	0.25	0.25	0.243	0.243	0.225	0.225
WSM	0.374	0.374	0.374	0.374	0.351	0.351	0.136	0.136	0.136	0.136	0.12	0.12	0	0	0	0	0	0	0	0	0	0	0	0	0	0	0	0	0	0
YEM	0.586	0.583	0.58	0.578	0.569	0.558	0.421	0.418	0.418	0.416	0.41	0.401	0.323	0.322	0.322	0.321	0.317	0.31	0.274	0.273	0.273	0.273	0.27	0.266	0.244	0.244	0.243	0.243	0.242	0.239
ZAF	0.815	0.806	0.798	0.791	0.764	0.727	0.738	0.732	0.726	0.721	0.699	0.666	0.682	0.674	0.671	0.665	0.648	0.618	0.514	0.508	0.503	0.502	0.486	0.463	0.449	0.449	0.442	0.439	0.43	0.414
ZMB	0.585	0.584	0.583	0.583	0.579	0.573	0.531	0.53	0.53	0.529	0.526	0.523	0.274	0.274	0.274	0.273	0.271	0.269	0.251	0.25	0.25	0.25	0.249	0.247	0.233	0.233	0.232	0.232	0.231	0.228
ZWE	0.328	0.328	0.327	0.326	0.323	0.316	0.291	0.291	0.291	0.29	0.288	0.287	0.266	0.266	0.265	0.265	0.264	0.263	0.242	0.242	0.242	0.242	0.241	0.24	0.215	0.215	0.215	0.215	0.213	0.212
The table lists the countries where all scenario estimates are valid.
